# Supplementary material for: Distinct Signatures of Chromosomal Involvement in 59 251 Translocations Across 58 Tumor Types. A Novel Perspective
Source: Genes Chromosomes Cancer. 2025 May 10;64(5):e70053. doi: 10.1002/gcc.70053 (PMC12065015; doi:10.1002/gcc.70053)
Supplement: Supplementary file 1 — Table S1. [file GCC-64-e70053-s002.xlsx]

## Sheet: S1
Supplementary Table 1. Distribution of 68,507 neoplasms subdivided into 58 tumor entities and 76,264 cases in 11 tumor groups.
Diagnosis	Abbreviations	No. of cases in individual entities	Total No. of cases in tumor group	Not included in tumor groups
HEMATOLOGIC DISORDERS
Acute myeloid leukemia	AML		23361
Acute myeloid leukemia, NOS	AML NOS	9071
Acute myeloid leukemia FAB type M0	AML M0	649
Acute myeloid leukemia FAB type M1	AML M1	1567
Acute myeloid leukemia FAB type M2	AML M2	3621
Acute myeloid leukemia FAB type M3	AML M3	2194
Acute myeloid leukemia FAB type M4	AML M4	2723
Acute myeloid leukemia FAB type M5	AML M5	1906
Acute myeloid leukemia FAB type M6	AML M6	708
Acute myeloid leukemia FAB type M7	AML M7	880
Chronic myeloid leukemia	CML	5823		X
Myelodysplastic /myeloproliferative disease/chronic myeloproliferative disorders/myelodysplastic syndromes	MDPD		8794
Myelodysplastic/myeloproliferative disorders	MDS/MPD	941
Chronic myeloproliferative disorders	CMD	1765
Myelodysplastic syndromes	MDS	6088
Acute lymphoblastic leukemia/lymphoblastic lymphoma	ALL		12743
Plasma cell neoplasms	PCN		2590
Multiple myeloma	MM	2140
Plasma cell leukemia	PCL	165
Mature B-cell neoplasms	B-ML		10405
Mature B-cell neoplasm, NOS	B-ML NOS	833
Chronic lymphocytic leukemia	CLL	3808
Mantle cell lymphoma	MCL	675
Follicular lymphoma	FL	1544
Extranodal marginal zone B-cell lymphoma	MALT	145
Nodal marginal zone B-cell lymphoma	NMZL	110
Splenic marginal zone B-cell lymphoma	SMZL	280
Diffuse large B-cell lymphoma	DLBL	1619
Burkitt lymphoma/leukemia	BL	977
Mature T- and NK-cell neoplasms	T-ML		1467
Mature T- and NK-cell neoplasms, NOS	T-ML NOS	175
T-prolymphocytic leukemia	T-PLL	206
Mycosis fungoides/Sézary syndrome	MF/SS	167
Peripheral T-cell lymphoma	PTL	199
Anaplastic large cell lymphoma, systemic type	ALCL-S	155
Adult T-cell lymphoma/leukemia (HTLV-1+)	ATL	285
Hodgkin disease	HD	259		X
SOLID TUMORS
Benign epithelial tumors	BET	1189	1189
Malignant epithelial tumors	MET		6523
Kidney cancer	Kidney CA	1347
Wilms tumor	Wilms	515
Breast cancer	Breast CA	916
Ovarian cancer	Ovary CA	499
Head & Neck cancer	H&N CA	478
Lung cancer	Lung CA	469
Pancreas cancer	Pancr CA	178
Large intestine cancer	L intest CA	399
Skin cancer	Skin CA	196
Germ cell and gonadal stromal cell neoplasms	GCT	540		X
Malignant neuroectodermal tumors	MNET		1664
Astrocytoma, grade III-IV/Glioblastoma	Astcyt III-IV	537
Neuroblastoma	NB	313
Malignant melanoma	MMEL	386		X
Mesenchymal tumors
Benign soft tissue tumors	BSTT
Lipoma	Lip	763
Leiomyoma	Lei	541
Benign bone tumors	BBT
Chondroid hamartoma	Chondr ham	167
Benign miscellaneous mesenchymal tumors	BMMT
Meningioma	Mening	953
Benign mesenchymal tumors Total	BMT		3621
Malignant soft tissue tumors	MSTT
Liposarcoma	SA lip	620
Leiomyosarcoma	SA lei myo	211
Rhabdomyosarcoma	SA rhabd	245
Malignant peripheral nerve sheath tumor	MPNST	171
Synovial sarcoma	SA syn	296
Undifferentiated pleomorhic sarcoma	SA undiff pleo	252
Malignant bone tumors	MBT
Osteosarcoma	SA ost	223
Ewing sarcoma	SA Ewing	518
Malignant mesenchymal tumors Total	MMT	3907	3907
Total		68507	76264
