# Supplementary material for: Distinct Signatures of Chromosomal Involvement in 59 251 Translocations Across 58 Tumor Types. A Novel Perspective
Source: Genes Chromosomes Cancer. 2025 May 10;64(5):e70053. doi: 10.1002/gcc.70053 (PMC12065015; doi:10.1002/gcc.70053)
Supplement: Supplementary file 2 — Table S2. [file GCC-64-e70053-s003.xlsx]

## Sheet: S2A
Supplementary Table 2A. Frequencies in absolute numbers of all translocation types in hematologic disorders. For abbreviations, see Table S1.
Translocation	AML NOS	AML M0	AML M1	AML M2	AML M3	AML M4	AML M5	AML M6	AML M7	CML	MDS/MPD	CMD	MDS	ALL	MM	PCL	B-ML NOS	B-CLL	MCL	FL	MALT	NMZL	SMZL	DLBL	BL	T-ML NOS	T-PLL	MF/SS	PTL	ALCL-S	ATL	HD
t(1;2)	40	5	9	7	4	7	8	6	8	11	1	4	25	35	31	4	10	12	4	28	1	2	6	14	1	1	2	3	2	5	3	1
t(1;3)	71	1	10	5	5	28	12	6	2	20	15	4	67	38	34	2	6	10	3	25	1	4	4	52	5	0	2	3	2	3	7	3
t(1;4)	32	2	2	6	4	1	5	3	5	2	1	5	10	31	37	0	7	13	1	19	0	0	0	14	6	3	0	1	1	2	0	3
t(1;5)	35	4	6	4	2	5	7	7	7	12	3	11	19	42	38	2	4	4	6	13	0	0	3	16	4	0	1	1	2	4	1	6
t(1;6)	24	2	7	7	0	8	8	2	8	11	2	17	22	28	39	5	9	39	7	23	2	2	3	23	13	3	1	5	0	1	2	1
t(1;7)	56	6	11	20	0	15	7	2	13	14	8	22	85	52	30	2	8	10	3	13	0	2	3	18	5	3	0	0	2	1	5	6
t(1;8)	35	1	0	5	2	2	10	7	5	4	0	5	8	22	57	2	8	10	3	19	1	0	1	10	10	0	0	4	4	0	2	1
t(1;9)	27	0	0	2	4	5	4	2	6	33	5	29	9	69	37	3	10	3	0	21	0	1	0	19	7	0	0	2	1	2	5	0
t(1;10)	24	3	3	3	4	7	5	2	1	7	0	1	1	11	21	2	5	13	2	6	0	1	2	6	0	0	0	0	1	3	4	0
t(1;11)	61	1	8	13	3	33	35	0	3	16	2	3	25	65	24	6	6	14	4	21	1	0	2	17	14	2	1	3	3	1	5	3
t(1;12)	38	3	3	14	3	4	10	5	0	17	2	9	20	64	32	1	5	5	2	9	0	2	1	15	5	3	2	1	0	1	1	1
t(1;13)	17	0	3	8	1	2	5	5	2	5	1	5	15	23	12	1	5	28	3	15	0	1	0	19	18	0	1	2	2	3	4	1
t(1;14)	15	2	0	6	0	1	5	2	2	10	1	6	15	70	34	5	10	10	5	25	9	5	6	32	14	5	1	2	2	0	8	3
t(1;15)	16	0	6	5	3	2	3	0	2	13	1	4	11	31	27	0	6	7	3	11	0	0	2	18	3	1	0	0	0	0	3	1
t(1;16)	20	2	8	7	2	15	7	4	10	6	1	1	27	35	92	3	5	2	1	6	1	0	0	16	2	0	1	0	2	1	0	2
t(1;17)	29	1	3	12	8	4	3	4	2	26	2	5	12	23	19	4	4	11	1	21	0	2	3	14	8	0	0	2	2	3	0	1
t(1;18)	12	0	2	9	1	1	3	1	1	2	1	6	4	22	25	0	4	5	2	15	0	2	0	9	6	0	0	2	0	1	1	0
t(1;19)	16	2	3	3	0	5	12	2	4	6	0	12	17	642	67	1	9	9	1	11	0	1	1	14	13	2	0	3	1	2	3	1
t(1;20)	14	0	1	2	0	1	2	0	2	2	0	4	6	12	24	2	1	3	0	2	0	0	0	5	2	1	0	0	0	2	3	0
t(1;21)	20	2	3	9	2	8	5	3	4	13	1	5	24	28	24	1	3	0	1	4	0	0	1	6	5	0	0	1	0	0	1	4
t(1;22)	24	2	5	0	4	4	1	2	91	25	0	3	12	25	24	0	4	3	1	12	0	0	3	17	4	0	0	0	1	1	0	1
t(2;3)	88	5	5	23	1	11	6	3	1	16	2	5	29	15	10	1	13	13	3	31	0	2	0	29	9	3	2	1	2	5	4	3
t(2;4)	18	1	0	5	1	5	1	0	3	10	0	2	1	14	5	0	1	10	0	1	1	0	0	10	2	0	1	0	0	3	1	0
t(2;5)	27	1	3	6	0	3	2	3	6	7	1	3	12	17	2	0	12	4	3	3	0	0	0	21	0	7	0	1	3	82	0	1
t(2;6)	16	0	2	2	1	2	2	1	0	8	1	2	7	7	5	0	4	12	1	5	0	0	3	8	1	1	0	2	1	0	2	3
t(2;7)	23	0	0	2	1	5	4	4	11	10	1	0	16	24	4	3	10	22	0	0	2	0	14	7	0	2	0	1	1	1	3	0
t(2;8)	11	0	1	4	2	0	6	0	0	4	2	0	5	16	28	0	18	16	8	11	2	0	1	22	50	2	0	0	2	1	0	0
t(2;9)	2	0	0	5	5	3	2	0	1	19	3	0	4	42	4	1	2	3	0	5	0	0	0	6	2	1	1	1	0	1	1	1
t(2;10)	9	0	0	1	1	4	4	1	0	1	0	0	0	7	1	0	2	7	1	1	0	0	0	5	0	0	0	1	1	0	0	1
t(2;11)	36	4	10	11	1	16	10	4	3	11	2	3	49	26	1	2	11	10	2	7	1	0	1	7	0	1	2	1	1	0	0	0
t(2;12)	36	2	5	3	0	3	2	6	1	7	1	0	6	33	7	1	1	7	2	1	0	0	3	5	1	1	0	6	2	1	2	0
t(2;13)	8	0	1	4	0	1	0	2	0	3	1	1	2	5	8	1	1	24	2	2	0	1	1	7	1	1	1	5	1	2	0	0
t(2;14)	6	0	3	3	3	2	3	0	0	10	0	0	1	44	6	3	6	40	2	8	0	0	0	12	4	0	1	2	1	0	0	3
t(2;15)	12	0	3	2	0	3	0	2	1	5	0	2	2	7	1	0	2	5	0	2	0	0	0	4	0	0	0	1	0	0	3	1
t(2;16)	12	0	1	4	1	3	2	0	2	0	1	1	1	14	1	0	1	3	0	5	0	0	0	1	1	1	1	0	0	0	0	0
t(2;17)	25	1	1	2	1	0	2	1	1	5	0	1	0	11	2	0	2	9	2	2	0	0	3	7	1	0	0	1	0	4	0	0
t(2;18)	3	1	1	1	0	1	0	2	2	2	0	2	1	5	0	0	3	22	0	26	0	0	0	7	3	0	0	0	0	0	1	0
t(2;19)	9	0	0	0	0	0	0	0	0	1	0	0	1	2	1	0	4	5	0	5	0	1	0	3	1	0	0	0	0	2	0	1
t(2;20)	3	0	0	2	1	1	0	0	0	1	0	0	2	1	2	0	0	7	0	0	0	0	0	3	0	0	0	0	0	0	0	0
t(2;21)	7	2	1	3	0	3	3	0	0	4	0	0	5	7	2	0	1	4	1	0	0	0	1	1	1	1	0	0	0	0	0	0
t(2;22)	7	0	0	2	0	0	0	0	0	18	1	0	0	7	1	0	2	4	1	4	0	0	0	5	1	0	0	0	1	1	0	1
t(3;4)	23	2	1	2	0	2	1	2	0	8	1	3	13	11	3	1	4	7	1	20	0	0	2	16	1	1	1	0	0	0	1	0
t(3;5)	76	2	9	30	2	16	6	18	1	7	7	11	42	13	10	1	2	6	2	9	0	0	0	10	1	1	0	0	1	0	0	4
t(3;6)	44	0	4	6	3	2	1	3	1	5	4	3	13	12	4	1	4	10	0	11	0	0	6	14	1	2	2	1	1	2	3	2
t(3;7)	39	3	2	10	0	7	4	2	4	14	6	1	22	12	3	0	8	4	4	8	0	3	7	14	1	2	0	3	1	1	4	2
t(3;8)	40	0	4	5	2	13	12	2	1	13	4	1	20	9	13	1	9	5	1	9	3	2	3	25	6	1	1	3	3	2	3	0
t(3;9)	16	2	0	1	0	0	2	4	1	11	1	2	9	32	1	0	3	8	1	11	1	0	1	15	1	1	0	2	2	0	2	2
t(3;10)	18	3	1	4	0	3	4	0	1	5	1	0	9	11	2	1	3	14	3	5	0	0	0	8	0	0	0	0	0	0	3	3
t(3;11)	30	0	5	4	1	15	10	2	6	10	3	5	23	20	9	1	2	8	5	4	0	0	2	11	2	3	1	2	3	0	0	3
t(3;12)	104	10	7	15	4	12	7	4	7	19	5	11	37	42	4	0	2	2	2	6	0	4	2	7	1	0	0	0	3	1	2	2
t(3;13)	12	0	5	1	1	2	5	1	2	3	0	1	6	4	3	0	3	20	7	6	2	5	2	9	4	0	0	0	0	0	1	1
t(3;14)	16	0	4	0	0	1	8	0	4	4	2	0	6	12	14	1	23	2	0	65	6	3	6	107	4	0	0	0	3	0	7	3
t(3;15)	10	0	2	3	1	1	4	0	2	6	2	2	4	6	3	0	0	5	0	3	0	2	2	3	0	0	0	1	0	0	1	1
t(3;16)	12	0	2	4	0	7	0	1	4	0	2	0	5	5	2	0	2	3	1	6	0	0	0	4	1	0	0	1	3	1	0	0
t(3;17)	63	2	6	5	10	6	4	2	3	12	0	2	11	3	3	0	1	7	6	5	0	2	4	4	4	1	0	3	3	0	0	2
t(3;18)	8	0	0	6	3	1	5	0	2	0	3	0	10	4	2	0	0	5	0	3	0	1	9	9	0	0	0	0	0	0	0	0
t(3;19)	3	0	1	2	0	0	0	1	3	2	0	0	1	6	3	0	0	4	3	5	0	1	1	6	0	0	0	1	0	1	0	0
t(3;20)	8	0	0	2	0	1	2	4	2	3	0	0	1	5	1	0	1	1	1	1	0	0	0	6	0	1	2	0	1	0	0	0
t(3;21)	66	1	4	19	1	16	6	2	7	88	6	15	47	5	2	0	0	3	1	0	0	1	2	0	0	0	0	1	2	0	0	0
t(3;22)	11	0	2	4	1	1	2	0	1	14	1	1	4	4	5	0	12	3	0	21	1	1	1	36	4	0	1	2	1	0	0	2
t(4;5)	17	0	0	3	5	0	0	2	1	3	0	0	7	5	3	0	0	2	1	3	0	0	0	2	2	0	0	0	1	0	0	3
t(4;6)	16	1	0	5	0	1	3	1	0	7	1	2	2	6	7	0	0	3	0	1	1	1	0	1	0	1	0	0	1	0	0	0
t(4;7)	22	6	1	3	0	2	3	2	7	3	0	2	5	14	7	1	1	8	1	2	0	0	0	7	3	0	0	0	2	2	3	0
t(4;8)	9	1	0	1	3	0	1	3	0	2	3	0	0	3	2	0	2	12	0	2	0	0	0	3	0	0	0	1	0	0	1	0
t(4;9)	10	0	1	1	2	2	0	1	0	11	0	1	3	16	8	1	5	0	2	5	1	0	0	6	0	0	1	2	4	0	3	2
t(4;10)	8	1	1	2	1	3	2	0	0	4	0	0	5	5	1	0	1	1	0	3	0	0	0	3	2	0	0	0	0	0	0	0
t(4;11)	39	8	10	6	5	16	19	1	3	3	2	1	7	748	5	0	2	15	0	2	0	0	0	3	3	0	0	1	3	1	0	3
t(4;12)	37	11	6	7	1	6	0	0	3	4	1	6	12	19	1	0	2	6	1	2	0	0	0	8	0	0	1	2	2	3	4	0
t(4;13)	6	1	0	0	0	2	2	1	1	0	0	1	2	9	1	0	0	14	0	0	0	0	0	4	1	0	0	0	0	1	0	0
t(4;14)	7	0	2	0	0	0	2	0	1	0	0	0	2	7	44	0	2	5	0	1	0	1	3	4	1	1	0	3	1	0	0	0
t(4;15)	17	0	1	4	3	1	3	1	1	2	0	2	3	7	2	1	0	4	0	3	0	0	1	4	0	0	0	0	0	1	0	1
t(4;16)	6	1	0	1	1	2	0	1	0	2	0	1	2	3	1	0	2	2	0	0	0	0	0	1	0	1	0	1	2	0	0	0
t(4;17)	27	2	0	0	8	1	0	1	0	6	2	0	8	4	5	1	1	17	3	0	0	0	1	2	2	0	2	0	0	0	0	1
t(4;18)	3	0	0	1	0	0	0	0	0	2	0	0	1	0	2	0	1	2	0	1	0	0	0	3	0	0	0	0	0	0	0	0
t(4;19)	3	0	3	1	0	0	0	0	0	3	0	0	0	2	3	0	2	3	0	2	0	0	1	1	0	1	0	0	2	0	0	0
t(4;20)	5	0	0	3	0	0	0	0	0	0	1	0	3	3	1	1	2	2	0	0	0	0	0	1	1	0	1	0	0	0	0	0
t(4;21)	10	0	2	1	0	0	2	2	0	3	0	2	1	4	0	0	1	2	1	0	0	0	0	0	0	0	0	0	0	0	0	0
t(4;22)	3	0	0	0	0	0	1	1	0	12	2	7	1	2	0	1	1	1	1	2	0	0	0	5	2	0	0	0	2	1	0	1
t(5;6)	31	0	4	6	1	2	3	2	2	10	2	2	11	16	4	1	3	1	0	5	0	0	1	7	1	1	2	0	1	0	0	1
t(5;7)	52	1	7	12	0	11	2	1	3	12	4	3	13	14	1	1	3	1	0	3	0	0	3	0	7	1	0	3	2	1	0	1
t(5;8)	22	0	2	0	3	2	1	0	0	2	1	6	8	12	5	1	2	4	1	1	0	0	0	2	0	1	0	2	1	0	1	0
t(5;9)	22	1	2	1	0	1	1	0	5	9	2	3	7	27	4	0	2	3	3	0	0	1	0	4	0	0	2	0	1	0	0	0
t(5;10)	17	2	0	7	1	1	3	2	3	5	4	3	3	11	2	0	3	5	1	2	0	0	0	1	0	0	4	0	0	1	0	0
t(5;11)	53	4	14	26	0	36	26	1	2	2	0	2	12	16	6	1	1	6	0	3	1	0	0	3	0	0	2	0	0	0	0	1
t(5;12)	67	4	2	10	1	5	1	4	4	9	36	42	19	39	6	2	3	0	1	0	0	1	0	4	1	0	2	0	0	0	2	0
t(5;13)	16	1	2	3	2	2	1	1	1	4	0	1	13	6	2	1	0	15	0	1	0	1	0	2	0	0	1	0	0	0	0	1
t(5;14)	11	0	2	4	0	3	1	1	0	4	1	3	4	55	3	0	1	6	0	4	1	0	0	5	0	0	1	0	2	1	3	0
t(5;15)	11	0	0	1	3	3	1	2	3	0	0	1	4	22	2	1	0	5	3	3	0	0	0	0	0	0	0	0	0	1	0	0
t(5;16)	17	0	4	3	0	4	0	0	0	0	2	0	5	5	5	0	0	2	1	1	0	0	0	1	0	0	0	1	0	0	0	0
t(5;17)	90	1	6	24	12	5	0	10	3	3	5	3	34	8	1	0	2	5	0	0	0	0	1	3	0	0	0	0	1	0	0	0
t(5;18)	20	0	0	5	1	1	0	0	0	0	1	0	11	9	0	0	0	1	0	2	0	0	0	1	0	0	0	0	1	0	1	0
t(5;19)	10	0	0	2	0	1	2	1	0	2	0	0	2	2	4	0	0	0	0	0	0	0	0	2	0	0	0	0	2	2	0	0
t(5;20)	7	0	1	2	0	0	0	1	0	3	1	2	9	2	2	1	0	0	0	0	0	0	0	0	0	0	1	0	0	0	0	0
t(5;21)	15	2	1	3	1	4	0	0	0	1	3	0	6	6	1	0	0	1	0	0	0	0	0	1	0	0	0	0	0	0	0	0
t(5;22)	14	0	0	0	0	0	0	0	1	7	0	0	4	2	5	2	0	1	0	0	0	0	0	1	0	0	0	0	0	1	0	0
t(6;7)	22	0	5	8	0	3	2	1	0	6	0	1	5	33	4	1	1	5	0	7	1	0	1	11	0	2	3	1	1	1	0	2
t(6;8)	18	1	3	4	3	2	6	3	0	8	1	11	1	6	16	3	5	11	2	6	0	0	2	8	0	1	1	1	1	1	0	0
t(6;9)	103	3	16	66	1	29	4	5	0	14	2	2	21	16	5	0	2	6	1	6	0	0	0	6	2	0	0	1	0	0	0	0
t(6;10)	7	1	1	1	1	0	0	1	1	1	3	1	1	7	1	2	2	5	0	6	0	0	2	4	3	0	0	2	1	0	0	0
t(6;11)	68	3	26	16	3	41	75	2	2	7	2	1	9	34	11	0	7	10	0	1	0	0	0	4	0	1	2	1	3	0	0	2
t(6;12)	38	1	6	5	1	2	1	0	0	10	1	2	12	28	8	0	1	7	4	9	1	0	0	6	2	0	2	1	0	0	0	0
t(6;13)	8	0	0	5	0	2	0	0	4	1	0	0	8	8	4	0	2	25	2	6	0	0	0	5	0	0	0	0	0	0	2	0
t(6;14)	8	1	3	2	2	2	1	2	0	2	0	5	3	53	15	2	4	8	4	4	2	0	7	15	2	6	2	3	3	0	0	1
t(6;15)	12	0	0	4	0	3	0	0	1	2	0	1	5	3	3	0	0	2	1	5	0	0	0	2	0	0	1	0	1	0	0	0
t(6;16)	11	0	1	0	1	1	0	0	5	0	2	2	2	2	6	0	2	0	1	1	0	0	0	1	2	0	0	0	4	0	3	0
t(6;17)	17	0	2	4	3	1	1	0	2	5	0	2	3	7	5	0	0	8	0	2	0	0	1	4	2	0	0	1	0	0	0	0
t(6;18)	5	0	0	0	0	1	2	2	1	1	0	0	1	3	0	0	2	1	1	3	1	0	0	4	1	0	0	1	0	0	0	0
t(6;19)	3	0	0	1	1	0	3	0	0	8	0	0	2	13	1	1	0	8	0	2	0	0	0	6	0	1	1	1	0	1	0	0
t(6;20)	7	0	1	0	0	1	0	1	0	0	0	0	1	3	2	1	0	3	1	0	0	0	0	1	2	0	0	0	1	0	0	0
t(6;21)	7	2	2	3	0	0	4	2	0	2	1	0	10	7	1	0	2	3	0	3	0	0	0	0	1	0	0	0	0	0	0	0
t(6;22)	4	0	0	2	0	0	0	3	0	15	0	1	1	3	3	1	4	1	0	1	0	0	0	0	0	1	0	0	1	0	0	0
t(7;8)	15	1	0	5	8	4	6	2	3	15	1	3	7	18	7	0	2	6	0	3	1	0	0	2	1	0	0	0	1	0	0	1
t(7;9)	17	0	3	5	1	0	2	5	1	15	0	0	3	92	6	2	3	4	0	6	0	0	1	2	1	1	2	5	1	0	3	0
t(7;10)	16	0	3	0	1	3	6	3	1	5	0	0	7	44	3	0	0	5	1	2	0	0	3	4	0	0	1	1	0	0	0	3
t(7;11)	81	2	10	65	6	25	9	5	12	18	11	5	18	39	6	0	6	9	2	6	0	3	0	14	3	0	1	1	2	0	2	0
t(7;12)	56	11	18	17	3	11	9	5	6	8	5	4	23	46	3	1	3	5	1	2	0	1	2	4	0	2	1	2	4	1	3	1
t(7;13)	23	0	1	8	1	0	0	1	2	1	1	6	5	8	3	1	1	16	0	0	0	0	2	3	6	0	0	0	2	1	0	0
t(7;14)	13	0	0	4	1	5	0	3	4	5	0	1	12	35	17	0	1	11	2	1	0	0	0	1	1	1	2	2	3	0	5	0
t(7;15)	16	0	2	3	2	0	0	1	0	2	0	1	7	16	6	1	0	5	1	2	0	0	0	6	0	1	1	0	1	1	2	0
t(7;16)	8	0	0	4	1	4	0	2	0	2	0	0	4	1	4	0	1	1	0	0	0	0	0	4	0	0	0	0	0	0	2	0
t(7;17)	51	2	4	9	4	3	4	7	4	6	2	4	17	11	6	0	0	4	2	1	0	0	1	3	1	0	1	0	1	0	2	1
t(7;18)	12	1	4	1	0	1	0	1	0	0	1	0	3	2	1	0	1	0	1	1	0	0	0	2	1	0	0	0	0	1	0	0
t(7;19)	13	0	6	5	1	1	1	1	0	4	0	2	9	9	5	0	2	0	0	2	1	0	0	5	2	0	0	0	0	1	1	0
t(7;20)	15	1	1	3	0	0	0	1	0	2	1	1	5	4	5	0	0	0	0	0	0	0	0	0	0	0	0	0	0	0	0	0
t(7;21)	30	4	1	8	2	4	2	3	0	1	0	0	7	4	6	0	0	0	1	0	0	0	0	1	0	0	0	0	1	0	0	0
t(7;22)	7	0	1	1	0	1	0	2	1	27	2	0	2	9	1	0	1	6	0	0	0	0	0	2	0	0	0	1	0	0	0	0
t(8;9)	12	1	2	5	2	7	5	5	0	19	16	31	3	53	2	0	19	9	7	12	0	1	2	24	4	1	0	3	1	0	0	0
t(8;10)	14	0	0	2	1	7	2	0	1	3	0	1	0	8	3	0	1	2	2	2	0	0	0	3	0	0	0	3	0	0	0	0
t(8;11)	25	0	3	3	1	2	3	6	1	5	0	0	11	8	14	1	4	16	9	4	0	0	0	5	3	2	1	0	1	0	0	1
t(8;12)	50	6	1	12	4	3	6	6	1	5	2	6	11	27	6	0	3	7	5	2	0	0	4	5	0	0	0	1	4	1	1	1
t(8;13)	19	1	0	4	0	2	1	3	1	2	2	42	0	20	13	2	3	28	1	2	0	0	0	3	3	0	0	2	2	0	1	1
t(8;14)	11	4	1	2	1	3	1	0	1	5	0	0	2	272	51	10	125	65	12	43	3	2	2	180	731	2	0	2	0	0	1	2
t(8;15)	9	1	1	2	1	0	2	0	0	1	0	0	2	7	9	1	0	7	0	1	0	0	2	1	1	0	1	1	0	0	0	2
t(8;16)	36	0	3	7	2	43	104	1	5	0	0	0	2	3	3	1	2	3	0	0	0	0	0	1	2	1	0	0	0	0	0	0
t(8;17)	15	0	1	5	5	4	1	1	5	9	1	2	4	4	5	2	4	18	3	1	0	0	2	3	1	0	0	3	0	1	0	1
t(8;18)	8	0	0	4	0	0	1	0	1	1	0	0	3	3	2	1	4	2	0	3	0	1	0	9	2	0	0	1	0	1	0	0
t(8;19)	8	1	0	5	1	5	5	0	0	4	0	0	0	1	5	0	0	0	1	4	0	0	0	2	0	0	0	0	0	0	0	0
t(8;20)	4	0	3	5	1	1	1	1	0	3	0	0	1	3	3	0	0	3	0	0	0	0	1	2	0	0	2	0	0	0	0	0
t(8;21)	634	2	108	1408	11	72	9	0	0	20	5	3	36	7	4	0	0	7	0	0	0	0	1	0	0	0	1	0	0	0	0	0
t(8;22)	12	4	0	6	0	3	7	0	1	10	0	11	1	104	54	0	38	19	0	12	0	0	1	38	120	0	2	0	1	0	0	0
t(9;10)	11	0	5	2	3	0	4	0	0	10	1	0	0	23	2	0	1	6	0	1	0	0	0	5	0	1	0	1	0	0	1	1
t(9;11)	182	13	32	29	3	83	349	4	16	42	4	4	13	84	8	0	0	2	7	3	0	1	0	5	2	0	1	0	0	2	1	1
t(9;12)	16	0	3	1	1	0	2	2	0	17	15	11	8	70	8	0	0	4	0	7	0	0	2	8	2	0	0	1	1	2	1	1
t(9;13)	9	0	0	4	0	1	1	2	0	5	2	0	5	35	4	2	1	18	1	5	0	0	2	6	4	1	0	1	0	1	3	1
t(9;14)	3	0	0	1	2	0	1	0	0	4	0	3	4	36	4	2	6	14	2	6	2	3	10	26	2	0	5	1	4	0	1	1
t(9;15)	7	0	2	0	0	1	1	1	1	12	0	2	3	24	3	0	3	4	0	1	0	0	1	6	1	1	0	5	1	1	1	1
t(9;16)	4	0	0	4	0	3	1	0	0	4	0	1	2	12	4	1	1	2	0	1	0	0	0	4	1	2	0	0	0	0	3	1
t(9;17)	14	0	2	5	0	5	3	2	0	23	0	2	6	33	4	0	2	13	3	5	0	1	0	11	0	3	1	0	2	1	0	0
t(9;18)	3	0	2	0	0	0	0	0	0	2	1	5	0	14	2	0	0	0	1	3	0	0	0	1	0	1	0	1	1	1	0	0
t(9;19)	9	1	0	0	0	1	0	1	0	4	0	0	1	12	3	1	1	1	0	3	0	1	0	5	1	0	0	2	0	1	2	1
t(9;20)	7	0	0	0	0	0	1	1	0	7	0	0	1	20	4	0	0	3	1	0	0	0	0	1	0	0	0	0	0	0	1	0
t(9;21)	6	0	1	2	0	3	1	0	0	3	0	1	5	10	5	0	0	1	0	2	0	0	0	3	0	0	0	0	0	1	2	0
t(9;22)	187	25	72	80	7	47	4	13	29	6061	3	6	22	1784	8	0	4	6	0	3	0	0	0	8	8	1	0	2	1	0	0	0
t(10;11)	125	16	23	23	2	33	130	1	11	3	0	0	4	118	9	1	6	5	1	2	1	0	0	7	1	2	1	10	0	1	0	1
t(10;12)	22	2	4	1	0	3	1	0	0	4	1	3	6	18	3	0	0	4	0	4	0	0	0	1	0	0	2	0	0	1	1	0
t(10;13)	12	0	0	0	0	2	2	1	1	2	0	0	2	10	2	0	1	24	1	6	0	0	0	1	0	0	0	0	0	0	1	0
t(10;14)	6	1	1	0	0	0	2	1	0	0	0	1	1	101	1	0	2	15	1	5	1	1	1	3	1	2	0	0	1	1	5	2
t(10;15)	5	1	1	2	0	2	1	0	0	6	0	0	1	3	2	0	2	7	3	0	0	0	1	1	1	0	1	0	0	2	0	0
t(10;16)	3	0	0	2	0	9	5	0	0	2	1	0	2	3	2	0	0	1	0	1	0	0	0	1	0	0	0	0	0	0	1	0
t(10;17)	13	10	11	5	0	2	1	0	1	0	0	1	0	2	4	0	2	3	1	0	0	0	0	1	0	0	0	2	4	0	2	0
t(10;18)	5	0	0	0	0	0	4	0	0	4	0	0	0	0	1	0	0	3	0	2	0	0	0	3	0	0	0	0	0	0	0	1
t(10;19)	1	0	1	3	0	1	0	0	6	2	1	0	0	2	3	0	1	3	0	0	0	0	0	2	1	1	0	0	0	0	0	1
t(10;20)	3	0	1	0	1	0	0	0	0	2	0	2	2	2	3	0	1	1	0	1	0	0	0	2	0	0	0	2	0	0	1	0
t(10;21)	6	0	4	1	0	1	2	0	0	4	0	0	3	5	1	1	0	0	1	0	0	0	0	0	0	0	1	0	0	0	1	0
t(10;22)	8	0	0	0	0	0	0	1	1	17	1	0	0	0	0	0	0	3	3	0	0	0	0	0	0	0	0	1	0	0	3	0
t(11;12)	34	3	6	14	7	8	14	3	5	4	1	4	8	29	8	0	2	4	2	3	2	0	2	2	0	1	2	0	0	0	0	1
t(11;13)	19	3	7	3	1	7	3	0	0	2	0	2	4	3	5	2	3	24	0	4	0	0	0	4	1	0	3	0	0	0	1	1
t(11;14)	16	1	4	3	1	2	6	3	1	9	1	1	3	168	257	43	31	136	608	8	0	1	20	33	6	4	5	2	1	0	2	5
t(11;15)	30	0	4	7	8	8	3	1	2	0	0	2	6	13	3	1	1	5	1	0	0	0	1	1	2	0	1	2	0	1	3	0
t(11;16)	23	2	3	4	1	11	12	2	1	2	3	0	9	9	3	1	1	7	2	1	1	0	0	3	0	0	0	0	2	0	2	0
t(11;17)	65	8	15	13	38	37	48	2	9	11	2	2	16	22	12	1	3	9	5	2	0	0	0	9	1	0	1	2	0	0	2	0
t(11;18)	17	1	2	1	0	2	4	1	0	1	1	0	1	5	3	0	2	5	2	0	29	0	0	1	0	0	2	0	0	0	0	0
t(11;19)	104	9	26	38	3	60	106	10	1	12	3	2	18	202	10	0	1	3	1	0	0	0	0	7	0	3	1	0	1	1	3	0
t(11;20)	24	1	4	8	0	4	5	6	0	1	2	2	4	5	3	0	0	0	0	1	0	0	0	1	0	0	0	1	0	0	0	0
t(11;21)	20	0	2	2	1	5	3	0	2	3	4	3	10	6	1	0	0	3	0	3	1	0	0	3	1	0	0	0	0	0	0	0
t(11;22)	29	1	4	10	2	14	9	2	1	26	1	0	4	9	12	0	2	4	5	1	0	0	1	1	0	0	0	0	0	1	0	0
t(12;13)	25	2	6	10	2	7	2	7	1	5	6	7	18	39	3	0	1	17	6	3	0	0	1	8	0	0	0	1	1	0	2	0
t(12;14)	13	0	3	4	2	0	1	2	2	3	2	4	8	32	4	1	2	17	4	3	0	4	1	7	4	1	1	2	1	0	3	0
t(12;15)	16	3	1	10	3	0	5	2	1	1	0	1	6	23	4	0	2	6	0	2	0	0	1	5	0	0	0	0	0	0	0	1
t(12;16)	23	0	0	4	0	2	4	1	1	5	0	1	5	8	3	0	0	1	0	2	0	0	2	4	0	0	0	0	0	0	0	0
t(12;17)	55	5	9	11	1	9	7	8	0	2	1	8	9	59	2	0	1	18	1	2	0	2	2	8	1	1	0	1	2	0	0	1
t(12;18)	20	1	2	2	0	1	2	1	0	3	1	3	14	18	2	0	2	4	2	0	0	0	0	1	1	0	0	0	1	0	0	0
t(12;19)	10	0	1	2	3	2	0	0	0	0	0	1	5	23	4	0	1	1	0	0	0	0	1	5	2	1	1	2	0	0	0	0
t(12;20)	10	0	0	4	0	2	1	1	0	0	1	0	5	5	1	0	0	1	0	0	0	0	1	2	0	0	0	0	0	0	0	0
t(12;21)	34	0	3	4	0	2	2	4	1	2	0	1	4	681	1	0	1	0	0	1	0	0	0	2	1	0	0	0	0	0	0	0
t(12;22)	20	3	2	7	0	7	0	1	6	30	2	1	13	23	9	1	6	7	0	1	1	0	0	4	1	0	0	0	1	0	1	0
t(13;14)	3	0	0	1	0	2	5	4	0	4	2	3	1	13	7	0	2	20	5	1	0	0	0	4	1	0	2	0	1	0	2	2
t(13;15)	17	0	0	2	0	0	1	1	0	2	0	3	2	5	6	1	0	11	1	2	0	0	0	10	1	0	0	0	1	1	0	1
t(13;16)	13	0	1	2	0	2	1	1	2	1	0	0	3	2	5	0	0	6	1	3	0	0	0	0	0	0	0	0	0	0	1	3
t(13;17)	25	0	1	0	1	2	0	2	3	6	1	2	9	11	6	0	3	23	3	2	0	0	0	4	5	1	0	3	1	0	2	1
t(13;18)	12	0	1	1	0	0	1	0	0	0	0	0	6	4	0	0	0	8	1	0	0	0	2	1	0	0	0	0	0	0	0	0
t(13;19)	12	1	0	0	0	0	1	1	0	1	0	0	1	4	1	0	0	5	0	3	0	1	0	0	0	1	0	1	0	0	0	0
t(13;20)	13	0	0	1	1	0	0	0	1	2	0	1	3	3	3	1	0	7	0	2	0	0	0	1	0	0	0	1	0	0	1	0
t(13;21)	6	1	1	2	1	3	0	0	2	0	0	0	0	2	0	0	0	4	0	0	0	0	1	1	1	1	0	0	0	0	0	1
t(13;22)	0	0	1	0	2	0	0	0	0	6	0	0	5	2	2	0	1	5	4	1	0	0	0	3	0	0	0	1	1	0	0	1
t(14;15)	3	0	0	1	0	0	0	2	0	3	0	0	2	1	3	0	4	5	1	5	0	0	0	4	4	1	0	3	0	0	0	2
t(14;16)	9	0	0	0	0	2	1	1	0	3	0	0	4	5	35	3	1	1	0	0	1	0	0	2	0	0	0	1	0	0	0	1
t(14;17)	26	1	4	3	4	0	1	0	0	9	0	0	6	15	3	0	3	15	3	0	0	1	0	2	1	0	2	0	3	0	0	1
t(14;18)	4	0	1	2	1	0	1	0	1	0	1	1	0	107	6	0	242	164	5	1358	7	4	5	392	114	3	1	0	0	0	3	4
t(14;19)	5	0	0	2	0	0	0	2	0	3	0	0	2	59	2	1	17	147	2	2	0	15	6	19	2	1	1	0	5	2	0	3
t(14;20)	8	1	1	1	0	0	0	0	0	0	0	3	6	26	5	3	0	0	1	0	0	0	0	2	0	0	0	1	0	0	0	0
t(14;21)	11	0	1	1	1	2	1	2	1	2	0	0	3	7	0	0	1	5	1	0	0	0	0	1	1	0	1	0	0	0	0	0
t(14;22)	3	0	0	0	1	1	1	0	1	15	1	0	1	10	8	0	0	7	0	1	0	1	0	7	0	1	1	0	1	1	1	2
t(15;16)	11	0	1	0	1	4	0	1	0	0	0	1	3	2	8	1	1	2	0	0	0	0	0	3	1	0	0	0	0	0	1	0
t(15;17)	223	0	6	14	1976	3	5	2	1	18	2	1	9	3	6	0	0	12	2	2	0	0	0	2	0	1	0	3	0	0	0	0
t(15;18)	7	0	0	2	1	0	0	2	1	2	0	0	4	5	1	0	1	7	0	0	0	0	0	0	0	1	2	0	0	0	0	0
t(15;19)	7	1	1	0	1	1	1	1	0	3	0	2	2	2	0	0	0	2	3	0	0	0	0	1	0	0	0	4	0	0	2	0
t(15;20)	3	0	0	1	0	0	0	1	0	2	0	1	1	3	1	0	0	1	1	0	0	0	0	2	0	0	0	0	1	0	0	0
t(15;21)	14	0	1	4	0	2	0	0	0	4	1	1	7	8	5	0	0	2	3	1	0	0	0	5	1	0	2	0	0	0	0	0
t(15;22)	6	0	0	0	0	1	0	1	0	8	0	0	1	4	2	1	0	4	2	0	0	0	0	4	1	0	0	0	0	0	0	1
t(16;17)	24	2	4	4	2	9	1	9	2	3	2	1	7	6	7	1	2	11	0	0	0	0	0	4	0	1	1	0	0	0	1	2
t(16;18)	18	2	0	3	0	10	0	0	0	3	0	0	3	3	4	0	2	1	1	1	0	0	0	4	0	0	0	0	0	0	0	0
t(16;19)	3	0	0	2	1	0	2	1	0	0	0	0	2	2	2	1	0	0	0	0	0	0	0	1	0	0	0	0	1	0	0	0
t(16;20)	9	0	1	5	0	1	2	1	1	1	0	1	1	2	3	1	0	0	0	0	0	1	0	0	0	0	0	0	1	0	0	0
t(16;21)	32	0	32	34	0	20	22	2	10	3	0	0	8	7	2	1	0	1	0	0	0	0	0	2	0	0	1	0	1	0	0	0
t(16;22)	10	0	1	1	1	3	0	0	0	10	0	0	2	4	4	0	0	0	1	0	0	0	0	1	0	0	0	0	0	0	0	0
t(17;18)	24	0	2	6	2	3	1	1	1	8	0	1	6	11	2	0	2	19	0	6	0	0	0	3	0	0	0	2	0	0	0	0
t(17;19)	17	0	3	2	3	3	1	0	0	8	0	4	8	42	3	0	3	6	1	3	1	0	0	2	2	0	0	2	2	1	1	0
t(17;20)	48	0	14	5	3	1	0	7	0	2	1	0	16	2	3	0	0	1	0	0	0	0	0	0	0	0	1	0	0	0	0	0
t(17;21)	22	0	1	6	0	3	2	7	0	4	1	2	3	6	3	1	0	8	0	2	0	0	0	3	2	0	1	0	0	0	1	1
t(17;22)	19	0	0	1	3	0	1	2	2	33	0	1	8	3	2	0	3	9	0	3	0	0	1	0	0	1	0	0	0	0	0	1
t(18;19)	3	0	1	2	0	0	0	0	0	1	1	0	1	0	2	0	0	0	0	0	0	0	0	1	0	0	0	0	0	0	0	0
t(18;20)	8	0	1	1	0	0	1	2	0	0	0	0	5	7	0	0	0	5	0	2	0	0	0	0	0	0	0	0	0	0	0	0
t(18;21)	8	1	1	3	0	3	0	1	2	3	1	0	1	1	0	1	0	2	0	1	0	0	0	0	0	0	0	1	0	0	0	0
t(18;22)	6	0	2	2	0	0	0	0	0	12	0	0	4	4	0	0	3	44	0	5	0	0	0	7	0	0	1	0	1	0	0	0
t(19;20)	1	0	1	0	0	0	0	1	0	3	0	4	1	0	1	0	0	0	0	0	0	0	0	0	0	0	0	0	0	0	0	0
t(19;21)	9	0	0	3	0	0	1	0	5	0	0	1	5	3	1	0	0	0	0	0	0	0	0	0	0	0	0	0	0	0	0	0
t(19;22)	8	0	1	0	0	0	0	1	0	11	0	1	0	3	0	0	0	0	2	2	0	0	0	5	0	0	0	1	1	0	0	0
t(20;21)	16	0	3	2	0	2	3	4	0	4	0	0	17	9	0	0	0	1	0	0	0	0	0	0	0	0	0	1	0	0	0	0
t(20;22)	18	0	0	0	0	0	0	1	0	13	0	1	3	4	1	0	1	1	0	0	1	0	1	1	1	0	0	0	0	0	0	0
t(21;22)	6	1	0	4	0	0	0	2	5	8	0	1	4	8	2	0	0	0	0	0	0	0	0	2	1	2	0	0	0	1	0	1
t(X;1)	7	0	5	0	0	2	3	1	5	3	1	0	4	9	9	1	2	3	0	16	0	1	2	9	9	1	0	0	1	0	1	2
t(X;2)	8	0	1	2	0	0	0	0	0	1	1	0	1	5	0	0	2	2	2	1	0	0	0	3	0	0	0	0	0	2	0	0
t(X;3)	8	0	1	1	0	0	1	0	0	6	0	1	3	6	4	0	4	1	2	2	0	0	0	4	0	0	2	0	2	0	1	0
t(X;4)	7	0	0	2	0	0	1	1	0	3	0	0	1	3	0	0	1	0	2	1	0	0	0	1	0	0	0	0	0	2	0	1
t(X;5)	7	0	0	1	0	0	1	0	1	0	1	1	1	5	0	0	1	1	0	0	0	1	1	0	0	0	0	0	1	1	0	0
t(X;6)	3	1	1	0	1	1	2	0	0	0	0	0	2	11	3	0	2	2	0	3	0	0	0	2	0	0	1	0	0	2	13	1
t(X;7)	6	1	1	0	0	0	0	0	2	4	0	1	4	5	4	1	0	0	0	1	0	0	1	5	0	0	2	0	0	0	1	1
t(X;8)	2	0	1	4	0	1	0	0	0	0	0	0	0	6	3	0	2	2	1	1	0	0	0	3	1	0	0	0	0	1	0	0
t(X;9)	6	1	2	0	1	1	0	0	1	6	1	0	1	12	2	0	3	4	1	7	0	0	0	2	0	0	1	1	0	0	2	0
t(X;10)	9	0	3	1	0	1	4	0	0	3	0	1	2	4	1	0	1	0	1	2	0	0	1	0	1	0	0	0	1	0	0	0
t(X;11)	16	0	2	3	2	10	2	1	2	10	0	0	2	12	6	0	1	3	1	0	0	0	0	0	0	0	0	0	1	0	0	0
t(X;12)	8	0	0	1	0	0	0	0	2	1	1	0	1	4	5	0	0	7	1	3	0	0	0	4	0	0	0	0	0	0	0	0
t(X;13)	6	0	2	2	0	0	0	3	0	2	0	1	1	2	2	0	0	4	0	0	1	0	0	1	0	0	0	0	2	0	0	1
t(X;14)	1	0	0	0	1	0	0	0	0	0	0	0	2	49	3	1	0	4	0	3	5	2	0	4	1	0	27	0	1	0	1	0
t(X;15)	6	0	0	0	4	1	0	0	0	1	0	0	0	1	0	0	0	0	0	1	0	0	0	1	0	1	0	1	0	1	0	0
t(X;16)	4	0	0	0	0	2	2	0	1	1	0	0	1	1	2	0	0	0	0	2	0	0	0	2	0	0	2	0	0	0	1	0
t(X;17)	13	2	0	1	3	0	2	0	0	1	0	2	1	4	0	1	0	0	0	1	0	0	0	1	0	0	0	0	0	0	0	0
t(X;18)	3	0	0	1	0	0	0	0	0	1	0	0	0	1	2	1	0	2	0	0	0	0	0	2	0	0	0	0	0	0	0	0
t(X;19)	2	0	0	0	1	0	0	0	1	0	0	1	6	1	1	0	0	4	0	1	0	0	0	2	0	0	0	0	1	0	0	0
t(X;20)	9	0	3	0	0	0	0	0	1	3	0	2	27	0	2	0	0	0	0	0	0	0	0	0	0	0	0	0	0	0	0	0
t(X;21)	5	0	0	3	0	1	1	0	1	1	0	1	3	4	1	0	0	0	0	0	0	0	1	0	0	0	0	2	0	0	0	0
t(X;22)	1	0	0	1	0	1	1	0	0	6	0	0	0	4	0	0	1	0	0	0	0	0	0	0	0	0	0	0	0	0	0	0
No. transl	6032	311	886	2707	2342	1240	1485	431	531	7680	327	624	1890	8463	2037	196	1015	2097	927	2415	103	108	238	2103	1377	131	158	206	199	207	234	171
No. cases	9071	649	1567	3621	2194	2723	1906	708	880	5823	941	1765	6088	12743	2140	165	833	3808	675	1544	145	110	280	1619	977	175	206	167	199	155	285	259

## Sheet: S2B
Supplementary Table 2B. Percentage frequencies of all translocation types in hematologic disorders. For abbreviations, see Table S1.
Translocation	AML NOS	AML M0	AML M1	AML M2	AML M3	AML M4	AML M5	AML M6	AML M7	CML	MDS/MPD	CMD	MDS	ALL	MM	PCL	B-ML NOS	CLL	MCL	FL	MALT	NMZL	SMZL	DLBL	BL	T-ML NOS	T-PLL	MF/SS	PTL	ALCL-S	ATL	HD
t(1;2)	0.7	1.6	1	0.3	0.2	0.6	0.5	1.4	1.5	0.1	0.3	0.6	1.3	0.4	1.5	2	1	0.6	0.4	1.2	1	1.9	2.5	0.7	0.1	0.7	1.2	1.5	1	2.4	1.3	0.6
t(1;3)	1.2	0.3	1.1	0.2	0.2	2.2	0.8	1.4	0.4	0.3	4.5	0.6	3.5	0.4	1.7	1	0.6	0.5	0.3	1	1	3.7	1.7	2.5	0.4	0	1.2	1.5	1	1.4	3	1.7
t(1;4)	0.5	0.6	0.2	0.2	0.2	0.1	0.3	0.7	0.9	0	0.3	0.8	0.5	0.4	1.8	0	0.7	0.6	0.1	0.8	0	0	0	0.7	0.4	2.2	0	0.5	0.5	1	0	1.7
t(1;5)	0.6	1.3	0.7	0.1	0.1	0.4	0.5	1.6	1.3	0.2	0.9	1.7	1	0.5	1.9	1	0.4	0.2	0.6	0.5	0	0	1.3	0.8	0.3	0	0.6	0.5	1	1.9	0.4	3.5
t(1;6)	0.4	0.6	0.8	0.3	0	0.6	0.5	0.5	1.5	0.1	0.6	2.7	1.2	0.3	1.9	2.5	0.9	1.9	0.8	1	1.9	1.9	1.3	1.1	0.9	2.2	0.6	2.4	0	0.5	0.8	0.6
t(1;7)	0.9	1.9	1.2	0.7	0	1.2	0.5	0.5	2.4	0.2	2.4	3.5	4.5	0.6	1.5	1	0.8	0.5	0.3	0.5	0	1.9	1.3	0.9	0.4	2.2	0	0	1	0.5	2.1	3.5
t(1;8)	0.6	0.3	0	0.2	0.1	0.2	0.7	1.6	0.9	0.1	0	0.8	0.4	0.3	2.8	1	0.8	0.5	0.3	0.8	1	0	0.4	0.5	0.7	0	0	1.9	2	0	0.8	0.6
t(1;9)	0.4	0	0	0.1	0.2	0.4	0.3	0.5	1.1	0.4	1.5	4.6	0.5	0.8	1.8	1.5	1	0.1	0	0.9	0	0.9	0	0.9	0.5	0	0	1	0.5	1	2.1	0
t(1;10)	0.4	1	0.3	0.1	0.2	0.6	0.3	0.5	0.2	0.1	0	0.2	0.1	0.1	1	1	0.5	0.6	0.2	0.2	0	0.9	0.8	0.3	0	0	0	0	0.5	1.4	1.7	0
t(1;11)	1	0.3	0.9	0.5	0.1	2.6	2.4	0	0.6	0.2	0.6	0.5	1.3	0.8	1.2	3	0.6	0.7	0.4	0.9	1	0	0.8	0.8	1	1.5	0.6	1.5	1.5	0.5	2.1	1.7
t(1;12)	0.6	1	0.3	0.5	0.1	0.3	0.7	1.2	0	0.2	0.6	1.4	1.1	0.8	1.6	0.5	0.5	0.2	0.2	0.4	0	1.9	0.4	0.7	0.4	2.2	1.2	0.5	0	0.5	0.4	0.6
t(1;13)	0.3	0	0.3	0.3	0	0.2	0.3	1.2	0.4	0.1	0.3	0.8	0.8	0.3	0.6	0.5	0.5	1.3	0.3	0.6	0	0.9	0	0.9	1.3	0	0.6	1	1	1.4	1.7	0.6
t(1;14)	0.2	0.6	0	0.2	0	0.1	0.3	0.5	0.4	0.1	0.3	1	0.8	0.8	1.7	2.5	1	0.5	0.5	1	8.7	4.6	2.5	1.5	1	3.7	0.6	1	1	0	3.4	1.7
t(1;15)	0.3	0	0.7	0.2	0.1	0.2	0.2	0	0.4	0.2	0.3	0.6	0.6	0.4	1.3	0	0.6	0.3	0.3	0.5	0	0	0.8	0.9	0.2	0.7	0	0	0	0	1.3	0.6
t(1;16)	0.3	0.6	0.9	0.3	0.1	1.2	0.5	0.9	1.9	0.1	0.3	0.2	1.4	0.4	4.5	1.5	0.5	0.1	0.1	0.2	1	0	0	0.8	0.1	0	0.6	0	1	0.5	0	1.2
t(1;17)	0.5	0.3	0.3	0.4	0.3	0.3	0.2	0.9	0.4	0.3	0.6	0.8	0.6	0.3	0.9	2	0.4	0.5	0.1	0.9	0	1.9	1.3	0.7	0.6	0	0	1	1	1.4	0	0.6
t(1;18)	0.2	0	0.2	0.3	0	0.1	0.2	0.2	0.2	0	0.3	1	0.2	0.3	1.2	0	0.4	0.2	0.2	0.6	0	1.9	0	0.4	0.4	0	0	1	0	0.5	0.4	0
t(1;19)	0.3	0.6	0.3	0.1	0	0.4	0.8	0.5	0.8	0.1	0	1.9	0.9	7.6	3.3	0.5	0.9	0.4	0.1	0.5	0	0.9	0.4	0.7	0.9	1.5	0	1.5	0.5	1	1.3	0.6
t(1;20)	0.2	0	0.1	0.1	0	0.1	0.1	0	0.4	0	0	0.6	0.3	0.1	1.2	1	0.1	0.1	0	0.1	0	0	0	0.2	0.1	0.7	0	0	0	1	1.3	0
t(1;21)	0.3	0.6	0.3	0.3	0.1	0.6	0.3	0.7	0.8	0.2	0.3	0.8	1.3	0.3	1.2	0.5	0.3	0	0.1	0.2	0	0	0.4	0.3	0.4	0	0	0.5	0	0	0.4	2.3
t(1;22)	0.4	0.6	0.6	0	0.2	0.3	0.1	0.5	17.1	0.3	0	0.5	0.6	0.3	1.2	0	0.4	0.1	0.1	0.5	0	0	1.3	0.8	0.3	0	0	0	0.5	0.5	0	0.6
t(2;3)	1.5	1.6	0.6	0.8	0	0.9	0.4	0.7	0.2	0.2	0.6	0.8	1.5	0.2	0.5	0.5	1.3	0.6	0.3	1.3	0	1.9	0	1.4	0.7	2.2	1.2	0.5	1	2.4	1.7	1.7
t(2;4)	0.3	0.3	0	0.2	0	0.4	0.1	0	0.6	0.1	0	0.3	0.1	0.2	0.2	0	0.1	0.5	0	0	1	0	0	0.5	0.1	0	0.6	0	0	1.4	0.4	0
t(2;5)	0.4	0.3	0.3	0.2	0	0.2	0.1	0.7	1.1	0.1	0.3	0.5	0.6	0.2	0.1	0	1.2	0.2	0.3	0.1	0	0	0	1	0	5.1	0	0.5	1.5	39	0	0.6
t(2;6)	0.3	0	0.2	0.1	0	0.2	0.1	0.2	0	0.1	0.3	0.3	0.4	0.1	0.2	0	0.4	0.6	0.1	0.2	0	0	1.3	0.4	0.1	0.7	0	1	0.5	0	0.8	1.7
t(2;7)	0.4	0	0	0.1	0	0.4	0.3	0.9	2.1	0.1	0.3	0	0.8	0.3	0.2	1.5	1	1	0	0	1.9	0	5.9	0.3	0	1.5	0	0.5	0.5	0.5	1.3	0
t(2;8)	0.2	0	0.1	0.1	0.1	0	0.4	0	0	0.1	0.6	0	0.3	0.2	1.4	0	1.8	0.8	0.9	0.5	1.9	0	0.4	1	3.6	1.5	0	0	1	0.5	0	0
t(2;9)	0	0	0	0.2	0.2	0.2	0.1	0	0.2	0.2	0.9	0	0.2	0.5	0.2	0.5	0.2	0.1	0	0.2	0	0	0	0.3	0.1	0.7	0.6	0.5	0	0.5	0.4	0.6
t(2;10)	0.1	0	0	0	0	0.3	0.3	0.2	0	0	0	0	0	0.1	0	0	0.2	0.3	0.1	0	0	0	0	0.2	0	0	0	0.5	0.5	0	0	0.6
t(2;11)	0.6	1.3	1.1	0.4	0	1.3	0.7	0.9	0.6	0.1	0.6	0.5	2.6	0.3	0	1	1.1	0.5	0.2	0.3	1	0	0.4	0.3	0	0.7	1.2	0.5	0.5	0	0	0
t(2;12)	0.6	0.6	0.6	0.1	0	0.2	0.1	1.4	0.2	0.1	0.3	0	0.3	0.4	0.3	0.5	0.1	0.3	0.2	0	0	0	1.3	0.2	0.1	0.7	0	2.9	1	0.5	0.8	0
t(2;13)	0.1	0	0.1	0.1	0	0.1	0	0.5	0	0	0.3	0.2	0.1	0.1	0.4	0.5	0.1	1.1	0.2	0.1	0	0.9	0.4	0.3	0.1	0.7	0.6	2.4	0.5	1	0	0
t(2;14)	0.1	0	0.3	0.1	0.1	0.2	0.2	0	0	0.1	0	0	0.1	0.5	0.3	1.5	0.6	1.9	0.2	0.3	0	0	0	0.6	0.3	0	0.6	1	0.5	0	0	1.7
t(2;15)	0.2	0	0.3	0.1	0	0.2	0	0.5	0.2	0.1	0	0.3	0.1	0.1	0	0	0.2	0.2	0	0.1	0	0	0	0.2	0	0	0	0.5	0	0	1.3	0.6
t(2;16)	0.2	0	0.1	0.1	0	0.2	0.1	0	0.4	0	0.3	0.2	0.1	0.2	0	0	0.1	0.1	0	0.2	0	0	0	0	0.1	0.7	0.6	0	0	0	0	0
t(2;17)	0.4	0.3	0.1	0.1	0	0	0.1	0.2	0.2	0.1	0	0.2	0	0.1	0.1	0	0.2	0.4	0.2	0.1	0	0	1.3	0.3	0.1	0	0	0.5	0	1.9	0	0
t(2;18)	0	0.3	0.1	0	0	0.1	0	0.5	0.4	0	0	0.3	0.1	0.1	0	0	0.3	1	0	1.1	0	0	0	0.3	0.2	0	0	0	0	0	0.4	0
t(2;19)	0.1	0	0	0	0	0	0	0	0	0	0	0	0.1	0	0	0	0.4	0.2	0	0.2	0	0.9	0	0.1	0.1	0	0	0	0	1	0	0.6
t(2;20)	0	0	0	0.1	0	0.1	0	0	0	0	0	0	0.1	0	0.1	0	0	0.3	0	0	0	0	0	0.1	0	0	0	0	0	0	0	0
t(2;21)	0.1	0.6	0.1	0.1	0	0.2	0.2	0	0	0.1	0	0	0.3	0.1	0.1	0	0.1	0.2	0.1	0	0	0	0.4	0	0.1	0.7	0	0	0	0	0	0
t(2;22)	0.1	0	0	0.1	0	0	0	0	0	0.2	0.3	0	0	0.1	0	0	0.2	0.2	0.1	0.2	0	0	0	0.2	0.1	0	0	0	0.5	0.5	0	0.6
t(3;4)	0.4	0.6	0.1	0.1	0	0.2	0.1	0.5	0	0.1	0.3	0.5	0.7	0.1	0.1	0.5	0.4	0.3	0.1	0.8	0	0	0.8	0.8	0.1	0.7	0.6	0	0	0	0.4	0
t(3;5)	1.3	0.6	1	1.1	0.1	1.3	0.4	4.2	0.2	0.1	2.1	1.7	2.2	0.2	0.5	0.5	0.2	0.3	0.2	0.4	0	0	0	0.5	0.1	0.7	0	0	0.5	0	0	2.3
t(3;6)	0.7	0	0.5	0.2	0.1	0.2	0.1	0.7	0.2	0.1	1.2	0.5	0.7	0.1	0.2	0.5	0.4	0.5	0	0.5	0	0	2.5	0.7	0.1	1.5	1.2	0.5	0.5	1	1.3	1.2
t(3;7)	0.6	1	0.2	0.4	0	0.6	0.3	0.5	0.8	0.2	1.8	0.2	1.2	0.1	0.1	0	0.8	0.2	0.4	0.3	0	2.8	2.9	0.7	0.1	1.5	0	1.5	0.5	0.5	1.7	1.2
t(3;8)	0.7	0	0.5	0.2	0.1	1	0.8	0.5	0.2	0.2	1.2	0.2	1.1	0.1	0.6	0.5	0.9	0.2	0.1	0.4	2.9	1.9	1.3	1.2	0.4	0.7	0.6	1.5	1.5	1	1.3	0
t(3;9)	0.3	0.6	0	0	0	0	0.1	0.9	0.2	0.1	0.3	0.3	0.5	0.4	0	0	0.3	0.4	0.1	0.5	1	0	0.4	0.7	0.1	0.7	0	1	1	0	0.8	1.2
t(3;10)	0.3	1	0.1	0.1	0	0.2	0.3	0	0.2	0.1	0.3	0	0.5	0.1	0.1	0.5	0.3	0.7	0.3	0.2	0	0	0	0.4	0	0	0	0	0	0	1.3	1.7
t(3;11)	0.5	0	0.6	0.1	0	1.2	0.7	0.5	1.1	0.1	0.9	0.8	1.2	0.2	0.4	0.5	0.2	0.4	0.5	0.2	0	0	0.8	0.5	0.1	2.2	0.6	1	1.5	0	0	1.7
t(3;12)	1.7	3.2	0.8	0.6	0.2	1	0.5	0.9	1.3	0.2	1.5	1.7	1.9	0.5	0.2	0	0.2	0.1	0.2	0.2	0	3.7	0.8	0.3	0.1	0	0	0	1.5	0.5	0.8	1.2
t(3;13)	0.2	0	0.6	0	0	0.2	0.3	0.2	0.4	0	0	0.2	0.3	0	0.1	0	0.3	0.9	0.8	0.2	1.9	4.6	0.8	0.4	0.3	0	0	0	0	0	0.4	0.6
t(3;14)	0.3	0	0.5	0	0	0.1	0.5	0	0.8	0.1	0.6	0	0.3	0.1	0.7	0.5	2.3	0.1	0	2.7	5.8	2.8	2.5	5.1	0.3	0	0	0	1.5	0	3	1.7
t(3;15)	0.2	0	0.2	0.1	0	0.1	0.3	0	0.4	0.1	0.6	0.3	0.2	0.1	0.1	0	0	0.2	0	0.1	0	1.9	0.8	0.1	0	0	0	0.5	0	0	0.4	0.6
t(3;16)	0.2	0	0.2	0.1	0	0.6	0	0.2	0.8	0	0.6	0	0.3	0.1	0.1	0	0.2	0.1	0.1	0.2	0	0	0	0.2	0.1	0	0	0.5	1.5	0.5	0	0
t(3;17)	1	0.6	0.7	0.2	0.4	0.5	0.3	0.5	0.6	0.2	0	0.3	0.6	0	0.1	0	0.1	0.3	0.6	0.2	0	1.9	1.7	0.2	0.3	0.7	0	1.5	1.5	0	0	1.2
t(3;18)	0.1	0	0	0.2	0.1	0.1	0.3	0	0.4	0	0.9	0	0.5	0	0.1	0	0	0.2	0	0.1	0	0.9	3.8	0.4	0	0	0	0	0	0	0	0
t(3;19)	0	0	0.1	0.1	0	0	0	0.2	0.6	0	0	0	0.1	0.1	0.1	0	0	0.2	0.3	0.2	0	0.9	0.4	0.3	0	0	0	0.5	0	0.5	0	0
t(3;20)	0.1	0	0	0.1	0	0.1	0.1	0.9	0.4	0	0	0	0.1	0.1	0	0	0.1	0	0.1	0	0	0	0	0.3	0	0.7	1.2	0	0.5	0	0	0
t(3;21)	1.1	0.3	0.5	0.7	0	1.3	0.4	0.5	1.3	1.1	1.8	2.4	2.5	0.1	0.1	0	0	0.1	0.1	0	0	0.9	0.8	0	0	0	0	0.5	1	0	0	0
t(3;22)	0.2	0	0.2	0.1	0	0.1	0.1	0	0.2	0.2	0.3	0.2	0.2	0	0.2	0	1.2	0.1	0	0.9	1	0.9	0.4	1.7	0.3	0	0.6	1	0.5	0	0	1.2
t(4;5)	0.3	0	0	0.1	0.2	0	0	0.5	0.2	0	0	0	0.4	0.1	0.1	0	0	0.1	0.1	0.1	0	0	0	0.1	0.1	0	0	0	0.5	0	0	1.7
t(4;6)	0.3	0.3	0	0.2	0	0.1	0.2	0.2	0	0.1	0.3	0.3	0.1	0.1	0.3	0	0	0.1	0	0	1	0.9	0	0	0	0.7	0	0	0.5	0	0	0
t(4;7)	0.4	1.9	0.1	0.1	0	0.2	0.2	0.5	1.3	0	0	0.3	0.3	0.2	0.3	0.5	0.1	0.4	0.1	0.1	0	0	0	0.3	0.2	0	0	0	1	1	1.3	0
t(4;8)	0.1	0.3	0	0	0.1	0	0.1	0.7	0	0	0.9	0	0	0	0.1	0	0.2	0.6	0	0.1	0	0	0	0.1	0	0	0	0.5	0	0	0.4	0
t(4;9)	0.2	0	0.1	0	0.1	0.2	0	0.2	0	0.1	0	0.2	0.2	0.2	0.4	0.5	0.5	0	0.2	0.2	1	0	0	0.3	0	0	0.6	1	2	0	1.3	1.2
t(4;10)	0.1	0.3	0.1	0.1	0	0.2	0.1	0	0	0.1	0	0	0.3	0.1	0	0	0.1	0	0	0.1	0	0	0	0.1	0.1	0	0	0	0	0	0	0
t(4;11)	0.6	2.6	1.1	0.2	0.2	1.3	1.3	0.2	0.6	0	0.6	0.2	0.4	8.8	0.2	0	0.2	0.7	0	0.1	0	0	0	0.1	0.2	0	0	0.5	1.5	0.5	0	1.7
t(4;12)	0.6	3.5	0.7	0.3	0	0.5	0	0	0.6	0.1	0.3	1	0.6	0.2	0	0	0.2	0.3	0.1	0.1	0	0	0	0.4	0	0	0.6	1	1	1.4	1.7	0
t(4;13)	0.1	0.3	0	0	0	0.2	0.1	0.2	0.2	0	0	0.2	0.1	0.1	0	0	0	0.7	0	0	0	0	0	0.2	0.1	0	0	0	0	0.5	0	0
t(4;14)	0.1	0	0.2	0	0	0	0.1	0	0.2	0	0	0	0.1	0.1	2.2	0	0.2	0.2	0	0	0	0.9	1.3	0.2	0.1	0.7	0	1.5	0.5	0	0	0
t(4;15)	0.3	0	0.1	0.1	0.1	0.1	0.2	0.2	0.2	0	0	0.3	0.2	0.1	0.1	0.5	0	0.2	0	0.1	0	0	0.4	0.2	0	0	0	0	0	0.5	0	0.6
t(4;16)	0.1	0.3	0	0	0	0.2	0	0.2	0	0	0	0.2	0.1	0	0	0	0.2	0.1	0	0	0	0	0	0	0	0.7	0	0.5	1	0	0	0
t(4;17)	0.4	0.6	0	0	0.3	0.1	0	0.2	0	0.1	0.6	0	0.4	0	0.2	0.5	0.1	0.8	0.3	0	0	0	0.4	0.1	0.1	0	1.2	0	0	0	0	0.6
t(4;18)	0	0	0	0	0	0	0	0	0	0	0	0	0.1	0	0.1	0	0.1	0.1	0	0	0	0	0	0.1	0	0	0	0	0	0	0	0
t(4;19)	0	0	0.3	0	0	0	0	0	0	0	0	0	0	0	0.1	0	0.2	0.1	0	0.1	0	0	0.4	0	0	0.7	0	0	1	0	0	0
t(4;20)	0.1	0	0	0.1	0	0	0	0	0	0	0.3	0	0.2	0	0	0.5	0.2	0.1	0	0	0	0	0	0	0.1	0	0.6	0	0	0	0	0
t(4;21)	0.2	0	0.2	0	0	0	0.1	0.5	0	0	0	0.3	0.1	0	0	0	0.1	0.1	0.1	0	0	0	0	0	0	0	0	0	0	0	0	0
t(4;22)	0	0	0	0	0	0	0.1	0.2	0	0.2	0.6	1.1	0.1	0	0	0.5	0.1	0	0.1	0.1	0	0	0	0.2	0.1	0	0	0	1	0.5	0	0.6
t(5;6)	0.5	0	0.5	0.2	0	0.2	0.2	0.5	0.4	0.1	0.6	0.3	0.6	0.2	0.2	0.5	0.3	0	0	0.2	0	0	0.4	0.3	0.1	0.7	1.2	0	0.5	0	0	0.6
t(5;7)	0.9	0.3	0.8	0.4	0	0.9	0.1	0.2	0.6	0.2	1.2	0.5	0.7	0.2	0	0.5	0.3	0	0	0.1	0	0	1.3	0	0.5	0.7	0	1.5	1	0.5	0	0.6
t(5;8)	0.4	0	0.2	0	0.1	0.2	0.1	0	0	0	0.3	1	0.4	0.1	0.2	0.5	0.2	0.2	0.1	0	0	0	0	0.1	0	0.7	0	1	0.5	0	0.4	0
t(5;9)	0.4	0.3	0.2	0	0	0.1	0.1	0	0.9	0.1	0.6	0.5	0.4	0.3	0.2	0	0.2	0.1	0.3	0	0	0.9	0	0.2	0	0	1.2	0	0.5	0	0	0
t(5;10)	0.3	0.6	0	0.3	0	0.1	0.2	0.5	0.6	0.1	1.2	0.5	0.2	0.1	0.1	0	0.3	0.2	0.1	0.1	0	0	0	0	0	0	2.5	0	0	0.5	0	0
t(5;11)	0.9	1.3	1.6	1	0	2.9	1.7	0.2	0.4	0	0	0.3	0.6	0.2	0.3	0.5	0.1	0.3	0	0.1	1	0	0	0.1	0	0	1.2	0	0	0	0	0.6
t(5;12)	1.1	1.3	0.2	0.4	0	0.4	0.1	0.9	0.8	0.1	10.9	6.7	1	0.5	0.3	1	0.3	0	0.1	0	0	0.9	0	0.2	0.1	0	1.2	0	0	0	0.8	0
t(5;13)	0.3	0.3	0.2	0.1	0.1	0.2	0.1	0.2	0.2	0.1	0	0.2	0.7	0.1	0.1	0.5	0	0.7	0	0	0	0.9	0	0.1	0	0	0.6	0	0	0	0	0.6
t(5;14)	0.2	0	0.2	0.1	0	0.2	0.1	0.2	0	0.1	0.3	0.5	0.2	0.6	0.1	0	0.1	0.3	0	0.2	1	0	0	0.2	0	0	0.6	0	1	0.5	1.3	0
t(5;15)	0.2	0	0	0	0.1	0.2	0.1	0.5	0.6	0	0	0.2	0.2	0.3	0.1	0.5	0	0.2	0.3	0.1	0	0	0	0	0	0	0	0	0	0.5	0	0
t(5;16)	0.3	0	0.5	0.1	0	0.3	0	0	0	0	0.6	0	0.3	0.1	0.2	0	0	0.1	0.1	0	0	0	0	0	0	0	0	0.5	0	0	0	0
t(5;17)	1.5	0.3	0.7	0.9	0.5	0.4	0	2.3	0.6	0	1.5	0.5	1.8	0.1	0	0	0.2	0.2	0	0	0	0	0.4	0.1	0	0	0	0	0.5	0	0	0
t(5;18)	0.3	0	0	0.2	0	0.1	0	0	0	0	0.3	0	0.6	0.1	0	0	0	0	0	0.1	0	0	0	0	0	0	0	0	0.5	0	0.4	0
t(5;19)	0.2	0	0	0.1	0	0.1	0.1	0.2	0	0	0	0	0.1	0	0.2	0	0	0	0	0	0	0	0	0.1	0	0	0	0	1	1	0	0
t(5;20)	0.1	0	0.1	0.1	0	0	0	0.2	0	0	0.3	0.3	0.5	0	0.1	0.5	0	0	0	0	0	0	0	0	0	0	0.6	0	0	0	0	0
t(5;21)	0.2	0.6	0.1	0.1	0	0.3	0	0	0	0	0.9	0	0.3	0.1	0	0	0	0	0	0	0	0	0	0	0	0	0	0	0	0	0	0
t(5;22)	0.2	0	0	0	0	0	0	0	0.2	0.1	0	0	0.2	0	0.2	1	0	0	0	0	0	0	0	0	0	0	0	0	0	0.5	0	0
t(6;7)	0.4	0	0.6	0.3	0	0.2	0.1	0.2	0	0.1	0	0.2	0.3	0.4	0.2	0.5	0.1	0.2	0	0.3	1	0	0.4	0.5	0	1.5	1.9	0.5	0.5	0.5	0	1.2
t(6;8)	0.3	0.3	0.3	0.1	0.1	0.2	0.4	0.7	0	0.1	0.3	1.7	0.1	0.1	0.8	1.5	0.5	0.5	0.2	0.2	0	0	0.8	0.4	0	0.7	0.6	0.5	0.5	0.5	0	0
t(6;9)	1.7	1	1.8	2.4	0	2.3	0.3	1.2	0	0.2	0.6	0.3	1.1	0.2	0.2	0	0.2	0.3	0.1	0.2	0	0	0	0.3	0.1	0	0	0.5	0	0	0	0
t(6;10)	0.1	0.3	0.1	0	0	0	0	0.2	0.2	0	0.9	0.2	0.1	0.1	0	1	0.2	0.2	0	0.2	0	0	0.8	0.2	0.2	0	0	1	0.5	0	0	0
t(6;11)	1.1	1	2.9	0.6	0.1	3.3	5	0.5	0.4	0.1	0.6	0.2	0.5	0.4	0.5	0	0.7	0.5	0	0	0	0	0	0.2	0	0.7	1.2	0.5	1.5	0	0	1.2
t(6;12)	0.6	0.3	0.7	0.2	0	0.2	0.1	0	0	0.1	0.3	0.3	0.6	0.3	0.4	0	0.1	0.3	0.4	0.4	1	0	0	0.3	0.1	0	1.2	0.5	0	0	0	0
t(6;13)	0.1	0	0	0.2	0	0.2	0	0	0.8	0	0	0	0.4	0.1	0.2	0	0.2	1.2	0.2	0.2	0	0	0	0.2	0	0	0	0	0	0	0.8	0
t(6;14)	0.1	0.3	0.3	0.1	0.1	0.2	0.1	0.5	0	0	0	0.8	0.2	0.6	0.7	1	0.4	0.4	0.4	0.2	1.9	0	2.9	0.7	0.1	4.4	1.2	1.5	1.5	0	0	0.6
t(6;15)	0.2	0	0	0.1	0	0.2	0	0	0.2	0	0	0.2	0.3	0	0.1	0	0	0.1	0.1	0.2	0	0	0	0.1	0	0	0.6	0	0.5	0	0	0
t(6;16)	0.2	0	0.1	0	0	0.1	0	0	0.9	0	0.6	0.3	0.1	0	0.3	0	0.2	0	0.1	0	0	0	0	0	0.1	0	0	0	2	0	1.3	0
t(6;17)	0.3	0	0.2	0.1	0.1	0.1	0.1	0	0.4	0.1	0	0.3	0.2	0.1	0.2	0	0	0.4	0	0.1	0	0	0.4	0.2	0.1	0	0	0.5	0	0	0	0
t(6;18)	0.1	0	0	0	0	0.1	0.1	0.5	0.2	0	0	0	0.1	0	0	0	0.2	0	0.1	0.1	1	0	0	0.2	0.1	0	0	0.5	0	0	0	0
t(6;19)	0	0	0	0	0	0	0.2	0	0	0.1	0	0	0.1	0.2	0	0.5	0	0.4	0	0.1	0	0	0	0.3	0	0.7	0.6	0.5	0	0.5	0	0
t(6;20)	0.1	0	0.1	0	0	0.1	0	0.2	0	0	0	0	0.1	0	0.1	0.5	0	0.1	0.1	0	0	0	0	0	0.1	0	0	0	0.5	0	0	0
t(6;21)	0.1	0.6	0.2	0.1	0	0	0.3	0.5	0	0	0.3	0	0.5	0.1	0	0	0.2	0.1	0	0.1	0	0	0	0	0.1	0	0	0	0	0	0	0
t(6;22)	0.1	0	0	0.1	0	0	0	0.7	0	0.2	0	0.2	0.1	0	0.1	0.5	0.4	0	0	0	0	0	0	0	0	0.7	0	0	0.5	0	0	0
t(7;8)	0.2	0.3	0	0.2	0.3	0.3	0.4	0.5	0.6	0.2	0.3	0.5	0.4	0.2	0.3	0	0.2	0.3	0	0.1	1	0	0	0.1	0.1	0	0	0	0.5	0	0	0.6
t(7;9)	0.3	0	0.3	0.2	0	0	0.1	1.2	0.2	0.2	0	0	0.2	1.1	0.3	1	0.3	0.2	0	0.2	0	0	0.4	0.1	0.1	0.7	1.2	2.4	0.5	0	1.3	0
t(7;10)	0.3	0	0.3	0	0	0.2	0.4	0.7	0.2	0.1	0	0	0.4	0.5	0.1	0	0	0.2	0.1	0.1	0	0	1.3	0.2	0	0	0.6	0.5	0	0	0	1.7
t(7;11)	1.3	0.6	1.1	2.4	0.3	2	0.6	1.2	2.3	0.2	3.3	0.8	0.9	0.5	0.3	0	0.6	0.4	0.2	0.2	0	2.8	0	0.7	0.2	0	0.6	0.5	1	0	0.8	0
t(7;12)	0.9	3.5	2	0.6	0.1	0.9	0.6	1.2	1.1	0.1	1.5	0.6	1.2	0.5	0.1	0.5	0.3	0.2	0.1	0.1	0	0.9	0.8	0.2	0	1.5	0.6	1	2	0.5	1.3	0.6
t(7;13)	0.4	0	0.1	0.3	0	0	0	0.2	0.4	0	0.3	1	0.3	0.1	0.1	0.5	0.1	0.8	0	0	0	0	0.8	0.1	0.4	0	0	0	1	0.5	0	0
t(7;14)	0.2	0	0	0.1	0	0.4	0	0.7	0.8	0.1	0	0.2	0.6	0.4	0.8	0	0.1	0.5	0.2	0	0	0	0	0	0.1	0.7	1.2	1	1.5	0	2.1	0
t(7;15)	0.3	0	0.2	0.1	0.1	0	0	0.2	0	0	0	0.2	0.4	0.2	0.3	0.5	0	0.2	0.1	0.1	0	0	0	0.3	0	0.7	0.6	0	0.5	0.5	0.8	0
t(7;16)	0.1	0	0	0.1	0	0.3	0	0.5	0	0	0	0	0.2	0	0.2	0	0.1	0	0	0	0	0	0	0.2	0	0	0	0	0	0	0.8	0
t(7;17)	0.8	0.6	0.5	0.3	0.2	0.2	0.3	1.6	0.8	0.1	0.6	0.6	0.9	0.1	0.3	0	0	0.2	0.2	0	0	0	0.4	0.1	0.1	0	0.6	0	0.5	0	0.8	0.6
t(7;18)	0.2	0.3	0.5	0	0	0.1	0	0.2	0	0	0.3	0	0.2	0	0	0	0.1	0	0.1	0	0	0	0	0.1	0.1	0	0	0	0	0.5	0	0
t(7;19)	0.2	0	0.7	0.2	0	0.1	0.1	0.2	0	0.1	0	0.3	0.5	0.1	0.2	0	0.2	0	0	0.1	1	0	0	0.2	0.1	0	0	0	0	0.5	0.4	0
t(7;20)	0.2	0.3	0.1	0.1	0	0	0	0.2	0	0	0.3	0.2	0.3	0	0.2	0	0	0	0	0	0	0	0	0	0	0	0	0	0	0	0	0
t(7;21)	0.5	1.3	0.1	0.3	0.1	0.3	0.1	0.7	0	0	0	0	0.4	0	0.3	0	0	0	0.1	0	0	0	0	0	0	0	0	0	0.5	0	0	0
t(7;22)	0.1	0	0.1	0	0	0.1	0	0.5	0.2	0.4	0.6	0	0.1	0.1	0	0	0.1	0.3	0	0	0	0	0	0.1	0	0	0	0.5	0	0	0	0
t(8;9)	0.2	0.3	0.2	0.2	0.1	0.6	0.3	1.2	0	0.2	4.8	4.9	0.2	0.6	0.1	0	1.9	0.4	0.8	0.5	0	0.9	0.8	1.1	0.3	0.7	0	1.5	0.5	0	0	0
t(8;10)	0.2	0	0	0.1	0	0.6	0.1	0	0.2	0	0	0.2	0	0.1	0.1	0	0.1	0.1	0.2	0.1	0	0	0	0.1	0	0	0	1.5	0	0	0	0
t(8;11)	0.4	0	0.3	0.1	0	0.2	0.2	1.4	0.2	0.1	0	0	0.6	0.1	0.7	0.5	0.4	0.8	1	0.2	0	0	0	0.2	0.2	1.5	0.6	0	0.5	0	0	0.6
t(8;12)	0.8	1.9	0.1	0.4	0.2	0.2	0.4	1.4	0.2	0.1	0.6	1	0.6	0.3	0.3	0	0.3	0.3	0.5	0.1	0	0	1.7	0.2	0	0	0	0.5	2	0.5	0.4	0.6
t(8;13)	0.3	0.3	0	0.1	0	0.2	0.1	0.7	0.2	0	0.6	6.7	0	0.2	0.6	1	0.3	1.3	0.1	0.1	0	0	0	0.1	0.2	0	0	1	1	0	0.4	0.6
t(8;14)	0.2	1.3	0.1	0.1	0	0.2	0.1	0	0.2	0.1	0	0	0.1	3.2	2.5	5.1	12.3	3.1	1.3	1.8	2.9	1.9	0.8	8.5	52.9	1.5	0	1	0	0	0.4	1.2
t(8;15)	0.1	0.3	0.1	0.1	0	0	0.1	0	0	0	0	0	0.1	0.1	0.4	0.5	0	0.3	0	0	0	0	0.8	0	0.1	0	0.6	0.5	0	0	0	1.2
t(8;16)	0.6	0	0.3	0.3	0.1	3.4	7	0.2	0.9	0	0	0	0.1	0	0.1	0.5	0.2	0.1	0	0	0	0	0	0	0.1	0.7	0	0	0	0	0	0
t(8;17)	0.2	0	0.1	0.2	0.2	0.3	0.1	0.2	0.9	0.1	0.3	0.3	0.2	0	0.2	1	0.4	0.9	0.3	0	0	0	0.8	0.1	0.1	0	0	1.5	0	0.5	0	0.6
t(8;18)	0.1	0	0	0.1	0	0	0.1	0	0.2	0	0	0	0.2	0	0.1	0.5	0.4	0.1	0	0.1	0	0.9	0	0.4	0.1	0	0	0.5	0	0.5	0	0
t(8;19)	0.1	0.3	0	0.2	0	0.4	0.3	0	0	0.1	0	0	0	0	0.2	0	0	0	0.1	0.2	0	0	0	0.1	0	0	0	0	0	0	0	0
t(8;20)	0.1	0	0.3	0.2	0	0.1	0.1	0.2	0	0	0	0	0.1	0	0.1	0	0	0.1	0	0	0	0	0.4	0.1	0	0	1.2	0	0	0	0	0
t(8;21)	10.5	0.6	12.2	51.9	0.5	5.8	0.6	0	0	0.3	1.5	0.5	1.9	0.1	0.2	0	0	0.3	0	0	0	0	0.4	0	0	0	0.6	0	0	0	0	0
t(8;22)	0.2	1.3	0	0.2	0	0.2	0.5	0	0.2	0.1	0	1.7	0.1	1.2	2.6	0	3.7	0.9	0	0.5	0	0	0.4	1.8	8.7	0	1.2	0	0.5	0	0	0
t(9;10)	0.2	0	0.6	0.1	0.1	0	0.3	0	0	0.1	0.3	0	0	0.3	0.1	0	0.1	0.3	0	0	0	0	0	0.2	0	0.7	0	0.5	0	0	0.4	0.6
t(9;11)	3	4.2	3.6	1.1	0.1	6.7	23.4	0.9	3	0.5	1.2	0.6	0.7	1	0.4	0	0	0.1	0.8	0.1	0	0.9	0	0.2	0.1	0	0.6	0	0	1	0.4	0.6
t(9;12)	0.3	0	0.3	0	0	0	0.1	0.5	0	0.2	4.5	1.7	0.4	0.8	0.4	0	0	0.2	0	0.3	0	0	0.8	0.4	0.1	0	0	0.5	0.5	1	0.4	0.6
t(9;13)	0.1	0	0	0.1	0	0.1	0.1	0.5	0	0.1	0.6	0	0.3	0.4	0.2	1	0.1	0.9	0.1	0.2	0	0	0.8	0.3	0.3	0.7	0	0.5	0	0.5	1.3	0.6
t(9;14)	0	0	0	0	0.1	0	0.1	0	0	0.1	0	0.5	0.2	0.4	0.2	1	0.6	0.7	0.2	0.2	1.9	2.8	4.2	1.2	0.1	0	3.1	0.5	2	0	0.4	0.6
t(9;15)	0.1	0	0.2	0	0	0.1	0.1	0.2	0.2	0.2	0	0.3	0.2	0.3	0.1	0	0.3	0.2	0	0	0	0	0.4	0.3	0.1	0.7	0	2.4	0.5	0.5	0.4	0.6
t(9;16)	0.1	0	0	0.1	0	0.2	0.1	0	0	0.1	0	0.2	0.1	0.1	0.2	0.5	0.1	0.1	0	0	0	0	0	0.2	0.1	1.5	0	0	0	0	1.3	0.6
t(9;17)	0.2	0	0.2	0.2	0	0.4	0.2	0.5	0	0.3	0	0.3	0.3	0.4	0.2	0	0.2	0.6	0.3	0.2	0	0.9	0	0.5	0	2.2	0.6	0	1	0.5	0	0
t(9;18)	0	0	0.2	0	0	0	0	0	0	0	0.3	0.8	0	0.2	0.1	0	0	0	0.1	0.1	0	0	0	0	0	0.7	0	0.5	0.5	0.5	0	0
t(9;19)	0.1	0.3	0	0	0	0.1	0	0.2	0	0.1	0	0	0.1	0.1	0.1	0.5	0.1	0	0	0.1	0	0.9	0	0.2	0.1	0	0	1	0	0.5	0.8	0.6
t(9;20)	0.1	0	0	0	0	0	0.1	0.2	0	0.1	0	0	0.1	0.2	0.2	0	0	0.1	0.1	0	0	0	0	0	0	0	0	0	0	0	0.4	0
t(9;21)	0.1	0	0.1	0.1	0	0.2	0.1	0	0	0	0	0.2	0.3	0.1	0.2	0	0	0	0	0.1	0	0	0	0.1	0	0	0	0	0	0.5	0.8	0
t(9;22)	3.1	8	8.1	2.9	0.3	3.8	0.3	3	5.5	78.8	0.9	1	1.2	21	0.4	0	0.4	0.3	0	0.1	0	0	0	0.4	0.6	0.7	0	1	0.5	0	0	0
t(10;11)	2.1	5.1	2.6	0.8	0.1	2.6	8.7	0.2	2.1	0	0	0	0.2	1.4	0.4	0.5	0.6	0.2	0.1	0.1	1	0	0	0.3	0.1	1.5	0.6	4.9	0	0.5	0	0.6
t(10;12)	0.4	0.6	0.5	0	0	0.2	0.1	0	0	0.1	0.3	0.5	0.3	0.2	0.1	0	0	0.2	0	0.2	0	0	0	0	0	0	1.2	0	0	0.5	0.4	0
t(10;13)	0.2	0	0	0	0	0.2	0.1	0.2	0.2	0	0	0	0.1	0.1	0.1	0	0.1	1.1	0.1	0.2	0	0	0	0	0	0	0	0	0	0	0.4	0
t(10;14)	0.1	0.3	0.1	0	0	0	0.1	0.2	0	0	0	0.2	0.1	1.2	0	0	0.2	0.7	0.1	0.2	1	0.9	0.4	0.1	0.1	1.5	0	0	0.5	0.5	2.1	1.2
t(10;15)	0.1	0.3	0.1	0.1	0	0.2	0.1	0	0	0.1	0	0	0.1	0	0.1	0	0.2	0.3	0.3	0	0	0	0.4	0	0.1	0	0.6	0	0	1	0	0
t(10;16)	0	0	0	0.1	0	0.7	0.3	0	0	0	0.3	0	0.1	0	0.1	0	0	0	0	0	0	0	0	0	0	0	0	0	0	0	0.4	0
t(10;17)	0.2	3.2	1.2	0.2	0	0.2	0.1	0	0.2	0	0	0.2	0	0	0.2	0	0.2	0.1	0.1	0	0	0	0	0	0	0	0	1	2	0	0.8	0
t(10;18)	0.1	0	0	0	0	0	0.3	0	0	0.1	0	0	0	0	0	0	0	0.1	0	0.1	0	0	0	0.1	0	0	0	0	0	0	0	0.6
t(10;19)	0	0	0.1	0.1	0	0.1	0	0	1.1	0	0.3	0	0	0	0.1	0	0.1	0.1	0	0	0	0	0	0.1	0.1	0.7	0	0	0	0	0	0.6
t(10;20)	0	0	0.1	0	0	0	0	0	0	0	0	0.3	0.1	0	0.1	0	0.1	0	0	0	0	0	0	0.1	0	0	0	1	0	0	0.4	0
t(10;21)	0.1	0	0.5	0	0	0.1	0.1	0	0	0.1	0	0	0.2	0.1	0	0.5	0	0	0.1	0	0	0	0	0	0	0	0.6	0	0	0	0.4	0
t(10;22)	0.1	0	0	0	0	0	0	0.2	0.2	0.2	0.3	0	0	0	0	0	0	0.1	0.3	0	0	0	0	0	0	0	0	0.5	0	0	1.3	0
t(11;12)	0.6	1	0.7	0.5	0.3	0.6	0.9	0.7	0.9	0.1	0.3	0.6	0.4	0.3	0.4	0	0.2	0.2	0.2	0.1	1.9	0	0.8	0.1	0	0.7	1.2	0	0	0	0	0.6
t(11;13)	0.3	1	0.8	0.1	0	0.6	0.2	0	0	0	0	0.3	0.2	0	0.2	1	0.3	1.1	0	0.2	0	0	0	0.2	0.1	0	1.9	0	0	0	0.4	0.6
t(11;14)	0.3	0.3	0.5	0.1	0	0.2	0.4	0.7	0.2	0.1	0.3	0.2	0.2	2	12.6	21.8	3	6.5	65.6	0.3	0	0.9	8.4	1.6	0.4	2.9	3.1	1	0.5	0	0.8	2.9
t(11;15)	0.5	0	0.5	0.3	0.3	0.6	0.2	0.2	0.4	0	0	0.3	0.3	0.2	0.1	0.5	0.1	0.2	0.1	0	0	0	0.4	0	0.1	0	0.6	1	0	0.5	1.3	0
t(11;16)	0.4	0.6	0.3	0.1	0	0.9	0.8	0.5	0.2	0	0.9	0	0.5	0.1	0.1	0.5	0.1	0.3	0.2	0	1	0	0	0.1	0	0	0	0	1	0	0.8	0
t(11;17)	1.1	2.6	1.7	0.5	1.6	3	3.2	0.5	1.7	0.1	0.6	0.3	0.8	0.3	0.6	0.5	0.3	0.4	0.5	0.1	0	0	0	0.4	0.1	0	0.6	1	0	0	0.8	0
t(11;18)	0.3	0.3	0.2	0	0	0.2	0.3	0.2	0	0	0.3	0	0.1	0.1	0.1	0	0.2	0.2	0.2	0	28.2	0	0	0	0	0	1.2	0	0	0	0	0
t(11;19)	1.7	2.9	2.9	1.4	0.1	4.8	7.1	2.3	0.2	0.2	0.9	0.3	0.9	2.4	0.5	0	0.1	0.1	0.1	0	0	0	0	0.3	0	2.2	0.6	0	0.5	0.5	1.3	0
t(11;20)	0.4	0.3	0.5	0.3	0	0.3	0.3	1.4	0	0	0.6	0.3	0.2	0.1	0.1	0	0	0	0	0	0	0	0	0	0	0	0	0.5	0	0	0	0
t(11;21)	0.3	0	0.2	0.1	0	0.4	0.2	0	0.4	0	1.2	0.5	0.5	0.1	0	0	0	0.1	0	0.1	1	0	0	0.1	0.1	0	0	0	0	0	0	0
t(11;22)	0.5	0.3	0.5	0.4	0.1	1.1	0.6	0.5	0.2	0.3	0.3	0	0.2	0.1	0.6	0	0.2	0.2	0.5	0	0	0	0.4	0	0	0	0	0	0	0.5	0	0
t(12;13)	0.4	0.6	0.7	0.4	0.1	0.6	0.1	1.6	0.2	0.1	1.8	1.1	0.9	0.5	0.1	0	0.1	0.8	0.6	0.1	0	0	0.4	0.4	0	0	0	0.5	0.5	0	0.8	0
t(12;14)	0.2	0	0.3	0.1	0.1	0	0.1	0.5	0.4	0	0.6	0.6	0.4	0.4	0.2	0.5	0.2	0.8	0.4	0.1	0	3.7	0.4	0.3	0.3	0.7	0.6	1	0.5	0	1.3	0
t(12;15)	0.3	1	0.1	0.4	0.1	0	0.3	0.5	0.2	0	0	0.2	0.3	0.3	0.2	0	0.2	0.3	0	0.1	0	0	0.4	0.2	0	0	0	0	0	0	0	0.6
t(12;16)	0.4	0	0	0.1	0	0.2	0.3	0.2	0.2	0.1	0	0.2	0.3	0.1	0.1	0	0	0	0	0.1	0	0	0.8	0.2	0	0	0	0	0	0	0	0
t(12;17)	0.9	1.6	1	0.4	0	0.7	0.5	1.9	0	0	0.3	1.3	0.5	0.7	0.1	0	0.1	0.9	0.1	0.1	0	1.9	0.8	0.4	0.1	0.7	0	0.5	1	0	0	0.6
t(12;18)	0.3	0.3	0.2	0.1	0	0.1	0.1	0.2	0	0	0.3	0.5	0.7	0.2	0.1	0	0.2	0.2	0.2	0	0	0	0	0	0.1	0	0	0	0.5	0	0	0
t(12;19)	0.2	0	0.1	0.1	0.1	0.2	0	0	0	0	0	0.2	0.3	0.3	0.2	0	0.1	0	0	0	0	0	0.4	0.2	0.1	0.7	0.6	1	0	0	0	0
t(12;20)	0.2	0	0	0.1	0	0.2	0.1	0.2	0	0	0.3	0	0.3	0.1	0	0	0	0	0	0	0	0	0.4	0.1	0	0	0	0	0	0	0	0
t(12;21)	0.6	0	0.3	0.1	0	0.2	0.1	0.9	0.2	0	0	0.2	0.2	8	0	0	0.1	0	0	0	0	0	0	0.1	0.1	0	0	0	0	0	0	0
t(12;22)	0.3	1	0.2	0.3	0	0.6	0	0.2	1.1	0.4	0.6	0.2	0.7	0.3	0.4	0.5	0.6	0.3	0	0	1	0	0	0.2	0.1	0	0	0	0.5	0	0.4	0
t(13;14)	0	0	0	0	0	0.2	0.3	0.9	0	0.1	0.6	0.5	0.1	0.2	0.3	0	0.2	0.9	0.5	0	0	0	0	0.2	0.1	0	1.2	0	0.5	0	0.8	1.2
t(13;15)	0.3	0	0	0.1	0	0	0.1	0.2	0	0	0	0.5	0.1	0.1	0.3	0.5	0	0.5	0.1	0.1	0	0	0	0.5	0.1	0	0	0	0.5	0.5	0	0.6
t(13;16)	0.2	0	0.1	0.1	0	0.2	0.1	0.2	0.4	0	0	0	0.2	0	0.2	0	0	0.3	0.1	0.1	0	0	0	0	0	0	0	0	0	0	0.4	1.7
t(13;17)	0.4	0	0.1	0	0	0.2	0	0.5	0.6	0.1	0.3	0.3	0.5	0.1	0.3	0	0.3	1.1	0.3	0.1	0	0	0	0.2	0.4	0.7	0	1.5	0.5	0	0.8	0.6
t(13;18)	0.2	0	0.1	0	0	0	0.1	0	0	0	0	0	0.3	0	0	0	0	0.4	0.1	0	0	0	0.8	0	0	0	0	0	0	0	0	0
t(13;19)	0.2	0.3	0	0	0	0	0.1	0.2	0	0	0	0	0.1	0	0	0	0	0.2	0	0.1	0	0.9	0	0	0	0.7	0	0.5	0	0	0	0
t(13;20)	0.2	0	0	0	0	0	0	0	0.2	0	0	0.2	0.2	0	0.1	0.5	0	0.3	0	0.1	0	0	0	0	0	0	0	0.5	0	0	0.4	0
t(13;21)	0.1	0.3	0.1	0.1	0	0.2	0	0	0.4	0	0	0	0	0	0	0	0	0.2	0	0	0	0	0.4	0	0.1	0.7	0	0	0	0	0	0.6
t(13;22)	0	0	0.1	0	0.1	0	0	0	0	0.1	0	0	0.3	0	0.1	0	0.1	0.2	0.4	0	0	0	0	0.1	0	0	0	0.5	0.5	0	0	0.6
t(14;15)	0	0	0	0	0	0	0	0.5	0	0	0	0	0.1	0	0.1	0	0.4	0.2	0.1	0.2	0	0	0	0.2	0.3	0.7	0	1.5	0	0	0	1.2
t(14;16)	0.1	0	0	0	0	0.2	0.1	0.2	0	0	0	0	0.2	0.1	1.7	1.5	0.1	0	0	0	1	0	0	0.1	0	0	0	0.5	0	0	0	0.6
t(14;17)	0.4	0.3	0.5	0.1	0.2	0	0.1	0	0	0.1	0	0	0.3	0.2	0.1	0	0.3	0.7	0.3	0	0	0.9	0	0.1	0.1	0	1.2	0	1.5	0	0	0.6
t(14;18)	0.1	0	0.1	0.1	0	0	0.1	0	0.2	0	0.3	0.2	0	1.3	0.3	0	23.8	7.8	0.5	56.2	6.8	3.7	2.1	18.6	8.2	2.2	0.6	0	0	0	1.3	2.3
t(14;19)	0.1	0	0	0.1	0	0	0	0.5	0	0	0	0	0.1	0.7	0.1	0.5	1.7	7	0.2	0.1	0	13.9	2.5	0.9	0.1	0.7	0.6	0	2.5	1	0	1.7
t(14;20)	0.1	0.3	0.1	0	0	0	0	0	0	0	0	0.5	0.3	0.3	0.2	1.5	0	0	0.1	0	0	0	0	0.1	0	0	0	0.5	0	0	0	0
t(14;21)	0.2	0	0.1	0	0	0.2	0.1	0.5	0.2	0	0	0	0.2	0.1	0	0	0.1	0.2	0.1	0	0	0	0	0	0.1	0	0.6	0	0	0	0	0
t(14;22)	0	0	0	0	0	0.1	0.1	0	0.2	0.2	0.3	0	0.1	0.1	0.4	0	0	0.3	0	0	0	0.9	0	0.3	0	0.7	0.6	0	0.5	0.5	0.4	1.2
t(15;16)	0.2	0	0.1	0	0	0.3	0	0.2	0	0	0	0.2	0.2	0	0.4	0.5	0.1	0.1	0	0	0	0	0	0.1	0.1	0	0	0	0	0	0.4	0
t(15;17)	3.7	0	0.7	0.5	84.4	0.2	0.3	0.5	0.2	0.2	0.6	0.2	0.5	0	0.3	0	0	0.6	0.2	0.1	0	0	0	0.1	0	0.7	0	1.5	0	0	0	0
t(15;18)	0.1	0	0	0.1	0	0	0	0.5	0.2	0	0	0	0.2	0.1	0	0	0.1	0.3	0	0	0	0	0	0	0	0.7	1.2	0	0	0	0	0
t(15;19)	0.1	0.3	0.1	0	0	0.1	0.1	0.2	0	0	0	0.3	0.1	0	0	0	0	0.1	0.3	0	0	0	0	0	0	0	0	1.9	0	0	0.8	0
t(15;20)	0	0	0	0	0	0	0	0.2	0	0	0	0.2	0.1	0	0	0	0	0	0.1	0	0	0	0	0.1	0	0	0	0	0.5	0	0	0
t(15;21)	0.2	0	0.1	0.1	0	0.2	0	0	0	0.1	0.3	0.2	0.4	0.1	0.2	0	0	0.1	0.3	0	0	0	0	0.2	0.1	0	1.2	0	0	0	0	0
t(15;22)	0.1	0	0	0	0	0.1	0	0.2	0	0.1	0	0	0.1	0	0.1	0.5	0	0.2	0.2	0	0	0	0	0.2	0.1	0	0	0	0	0	0	0.6
t(16;17)	0.4	0.6	0.5	0.1	0.1	0.7	0.1	2.1	0.4	0	0.6	0.2	0.4	0.1	0.3	0.5	0.2	0.5	0	0	0	0	0	0.2	0	0.7	0.6	0	0	0	0.4	1.2
t(16;18)	0.3	0.6	0	0.1	0	0.8	0	0	0	0	0	0	0.2	0	0.2	0	0.2	0	0.1	0	0	0	0	0.2	0	0	0	0	0	0	0	0
t(16;19)	0	0	0	0.1	0	0	0.1	0.2	0	0	0	0	0.1	0	0.1	0.5	0	0	0	0	0	0	0	0	0	0	0	0	0.5	0	0	0
t(16;20)	0.1	0	0.1	0.2	0	0.1	0.1	0.2	0.2	0	0	0.2	0.1	0	0.1	0.5	0	0	0	0	0	0.9	0	0	0	0	0	0	0.5	0	0	0
t(16;21)	0.5	0	3.6	1.3	0	1.6	1.5	0.5	1.9	0	0	0	0.4	0.1	0.1	0.5	0	0	0	0	0	0	0	0.1	0	0	0.6	0	0.5	0	0	0
t(16;22)	0.2	0	0.1	0	0	0.2	0	0	0	0.1	0	0	0.1	0	0.2	0	0	0	0.1	0	0	0	0	0	0	0	0	0	0	0	0	0
t(17;18)	0.4	0	0.2	0.2	0.1	0.2	0.1	0.2	0.2	0.1	0	0.2	0.3	0.1	0.1	0	0.2	0.9	0	0.2	0	0	0	0.1	0	0	0	1	0	0	0	0
t(17;19)	0.3	0	0.3	0.1	0.1	0.2	0.1	0	0	0.1	0	0.6	0.4	0.5	0.1	0	0.3	0.3	0.1	0.1	1	0	0	0.1	0.1	0	0	1	1	0.5	0.4	0
t(17;20)	0.8	0	1.6	0.2	0.1	0.1	0	1.6	0	0	0.3	0	0.8	0	0.1	0	0	0	0	0	0	0	0	0	0	0	0.6	0	0	0	0	0
t(17;21)	0.4	0	0.1	0.2	0	0.2	0.1	1.6	0	0.1	0.3	0.3	0.2	0.1	0.1	0.5	0	0.4	0	0.1	0	0	0	0.1	0.1	0	0.6	0	0	0	0.4	0.6
t(17;22)	0.3	0	0	0	0.1	0	0.1	0.5	0.4	0.4	0	0.2	0.4	0	0.1	0	0.3	0.4	0	0.1	0	0	0.4	0	0	0.7	0	0	0	0	0	0.6
t(18;19)	0	0	0.1	0.1	0	0	0	0	0	0	0.3	0	0.1	0	0.1	0	0	0	0	0	0	0	0	0	0	0	0	0	0	0	0	0
t(18;20)	0.1	0	0.1	0	0	0	0.1	0.5	0	0	0	0	0.3	0.1	0	0	0	0.2	0	0.1	0	0	0	0	0	0	0	0	0	0	0	0
t(18;21)	0.1	0.3	0.1	0.1	0	0.2	0	0.2	0.4	0	0.3	0	0.1	0	0	0.5	0	0.1	0	0	0	0	0	0	0	0	0	0.5	0	0	0	0
t(18;22)	0.1	0	0.2	0.1	0	0	0	0	0	0.2	0	0	0.2	0	0	0	0.3	2.1	0	0.2	0	0	0	0.3	0	0	0.6	0	0.5	0	0	0
t(19;20)	0	0	0.1	0	0	0	0	0.2	0	0	0	0.6	0.1	0	0	0	0	0	0	0	0	0	0	0	0	0	0	0	0	0	0	0
t(19;21)	0.1	0	0	0.1	0	0	0.1	0	0.9	0	0	0.2	0.3	0	0	0	0	0	0	0	0	0	0	0	0	0	0	0	0	0	0	0
t(19;22)	0.1	0	0.1	0	0	0	0	0.2	0	0.1	0	0.2	0	0	0	0	0	0	0.2	0.1	0	0	0	0.2	0	0	0	0.5	0.5	0	0	0
t(20;21)	0.3	0	0.3	0.1	0	0.2	0.2	0.9	0	0.1	0	0	0.9	0.1	0	0	0	0	0	0	0	0	0	0	0	0	0	0.5	0	0	0	0
t(20;22)	0.3	0	0	0	0	0	0	0.2	0	0.2	0	0.2	0.2	0	0	0	0.1	0	0	0	1	0	0.4	0	0.1	0	0	0	0	0	0	0
t(21;22)	0.1	0.3	0	0.1	0	0	0	0.5	0.9	0.1	0	0.2	0.2	0.1	0.1	0	0	0	0	0	0	0	0	0.1	0.1	1.5	0	0	0	0.5	0	0.6
t(X;1)	0.1	0	0.6	0	0	0.2	0.2	0.2	0.9	0	0.3	0	0.2	0.1	0.4	0.5	0.2	0.1	0	0.7	0	0.9	0.8	0.4	0.7	0.7	0	0	0.5	0	0.4	1.2
t(X;2)	0.1	0	0.1	0.1	0	0	0	0	0	0	0.3	0	0.1	0.1	0	0	0.2	0.1	0.2	0	0	0	0	0.1	0	0	0	0	0	1	0	0
t(X;3)	0.1	0	0.1	0	0	0	0.1	0	0	0.1	0	0.2	0.2	0.1	0.2	0	0.4	0	0.2	0.1	0	0	0	0.2	0	0	1.2	0	1	0	0.4	0
t(X;4)	0.1	0	0	0.1	0	0	0.1	0.2	0	0	0	0	0.1	0	0	0	0.1	0	0.2	0	0	0	0	0	0	0	0	0	0	1	0	0.6
t(X;5)	0.1	0	0	0	0	0	0.1	0	0.2	0	0.3	0.2	0.1	0.1	0	0	0.1	0	0	0	0	0.9	0.4	0	0	0	0	0	0.5	0.5	0	0
t(X;6)	0	0.3	0.1	0	0	0.1	0.1	0	0	0	0	0	0.1	0.1	0.1	0	0.2	0.1	0	0.1	0	0	0	0.1	0	0	0.6	0	0	1	5.5	0.6
t(X;7)	0.1	0.3	0.1	0	0	0	0	0	0.4	0.1	0	0.2	0.2	0.1	0.2	0.5	0	0	0	0	0	0	0.4	0.2	0	0	1.2	0	0	0	0.4	0.6
t(X;8)	0	0	0.1	0.1	0	0.1	0	0	0	0	0	0	0	0.1	0.1	0	0.2	0.1	0.1	0	0	0	0	0.1	0.1	0	0	0	0	0.5	0	0
t(X;9)	0.1	0.3	0.2	0	0	0.1	0	0	0.2	0.1	0.3	0	0.1	0.1	0.1	0	0.3	0.2	0.1	0.3	0	0	0	0.1	0	0	0.6	0.5	0	0	0.8	0
t(X;10)	0.1	0	0.3	0	0	0.1	0.3	0	0	0	0	0.2	0.1	0	0	0	0.1	0	0.1	0.1	0	0	0.4	0	0.1	0	0	0	0.5	0	0	0
t(X;11)	0.3	0	0.2	0.1	0.1	0.8	0.1	0.2	0.4	0.1	0	0	0.1	0.1	0.3	0	0.1	0.1	0.1	0	0	0	0	0	0	0	0	0	0.5	0	0	0
t(X;12)	0.1	0	0	0	0	0	0	0	0.4	0	0.3	0	0.1	0	0.2	0	0	0.3	0.1	0.1	0	0	0	0.2	0	0	0	0	0	0	0	0
t(X;13)	0.1	0	0.2	0.1	0	0	0	0.7	0	0	0	0.2	0.1	0	0.1	0	0	0.2	0	0	1	0	0	0	0	0	0	0	1	0	0	0.6
t(X;14)	0	0	0	0	0	0	0	0	0	0	0	0	0.1	0.6	0.1	0.5	0	0.2	0	0.1	4.9	1.9	0	0.2	0.1	0	16.8	0	0.5	0	0.4	0
t(X;15)	0.1	0	0	0	0.2	0.1	0	0	0	0	0	0	0	0	0	0	0	0	0	0	0	0	0	0	0	0.7	0	0.5	0	0.5	0	0
t(X;16)	0.1	0	0	0	0	0.2	0.1	0	0.2	0	0	0	0.1	0	0.1	0	0	0	0	0.1	0	0	0	0.1	0	0	1.2	0	0	0	0.4	0
t(X;17)	0.2	0.6	0	0	0.1	0	0.1	0	0	0	0	0.3	0.1	0	0	0.5	0	0	0	0	0	0	0	0	0	0	0	0	0	0	0	0
t(X;18)	0	0	0	0	0	0	0	0	0	0	0	0	0	0	0.1	0.5	0	0.1	0	0	0	0	0	0.1	0	0	0	0	0	0	0	0
t(X;19)	0	0	0	0	0	0	0	0	0.2	0	0	0.2	0.3	0	0	0	0	0.2	0	0	0	0	0	0.1	0	0	0	0	0.5	0	0	0
t(X;20)	0.1	0	0.3	0	0	0	0	0	0.2	0	0	0.3	1.4	0	0.1	0	0	0	0	0	0	0	0	0	0	0	0	0	0	0	0	0
t(X;21)	0.1	0	0	0.1	0	0.1	0.1	0	0.2	0	0	0.2	0.2	0	0	0	0	0	0	0	0	0	0.4	0	0	0	0	1	0	0	0	0
t(X;22)	0	0	0	0	0	0.1	0.1	0	0	0.1	0	0	0	0	0	0	0.1	0	0	0	0	0	0	0	0	0	0	0	0	0	0	0
Total No. translocations	6032	311	886	2707	2342	1240	1485	431	531	7680	327	624	1890	8463	2037	196	1015	2097	927	2415	103	108	238	2103	1377	131	158	206	199	207	234	171
Frequencies
0	27	147	79	80	180	71	75	91	113	121	131	99	21	76	57	158	82	60	116	108	212	200	162	70	125	172	165	145	135	170	152	153
<1%	234	220	232	244	251	229	243	228	231	251	232	228	229	240	228	222	237	237	250	244	212	229	226	238	246	226	218	199	202	225	217	214
1-<10%	18	33	20	8	1	24	9	25	21	1	20	25	24	12	24	30	14	16	2	8	40	23	27	14	6	27	34	54	51	27	36	39
>10%	1	0	1	1	1	0	1	0	1	1	1	0	0	1	1	1	2	0	1	1	1	1	0	1	1	0	1	0	0	1	0	0

## Sheet: S2C
Supplementary Table 2C. Frequencies in absolute numbers of all translocation types in solid tumors. For abbreviations, see Table S1.
Translocation	BET	Kidney CA	Wilms	Breast CA	Ovary CA	H&N CA	Lung CA	Pancr CA	L intest CA	Skin CA	GCT	Astcyt III-IV	NB	MMEL	Lip	Lei	Chondr ham	Mening	SA lip	SA lei myo	SA rhabd	MPNST	SA syn	SA undiff pleo	SA ost	SA Ewing
t(1;2)	8	12	4	18	6	21	8	2	0	3	8	11	5	10	6	16	0	5	4	2	2	2	3	5	3	1
t(1;3)	9	28	0	18	10	17	9	5	0	11	7	2	0	9	3	3	0	13	3	6	3	5	6	1	6	2
t(1;4)	6	4	2	26	4	15	1	1	3	5	5	3	4	5	1	1	1	6	2	1	4	0	0	3	3	1
t(1;5)	6	9	4	14	3	10	6	4	3	3	5	3	3	1	0	2	0	2	2	2	2	0	3	3	1	3
t(1;6)	11	4	2	17	8	9	12	7	3	7	3	9	0	15	16	3	3	8	0	2	1	0	3	3	2	0
t(1;7)	3	2	10	12	5	14	5	6	6	4	2	6	3	7	5	5	0	11	1	2	2	2	0	4	7	1
t(1;8)	14	7	3	14	1	15	9	6	1	1	7	1	3	12	7	4	0	1	4	2	1	2	0	3	3	1
t(1;9)	6	12	9	14	5	7	4	3	1	4	8	5	0	14	3	3	0	2	3	1	1	5	1	2	2	0
t(1;10)	4	5	3	6	0	8	1	2	1	1	1	1	1	5	2	2	0	3	3	2	2	0	2	2	1	0
t(1;11)	7	7	6	16	9	21	5	0	3	2	11	2	11	5	4	3	1	9	0	3	6	4	1	4	8	5
t(1;12)	10	3	4	10	6	11	2	5	5	2	6	9	1	6	65	7	1	3	7	1	0	4	3	1	2	3
t(1;13)	6	0	1	5	0	9	4	1	0	2	2	5	0	7	3	5	2	3	0	3	11	2	0	6	5	3
t(1;14)	2	7	3	8	0	14	3	0	1	3	5	3	3	7	3	5	1	6	1	2	2	2	1	7	4	1
t(1;15)	3	3	2	8	0	13	6	1	1	5	2	2	2	6	0	2	0	4	2	1	1	4	3	1	1	1
t(1;16)	2	2	33	13	5	8	6	2	1	4	7	8	3	4	1	0	0	2	8	0	7	6	2	6	3	44
t(1;17)	1	6	3	2	2	7	3	1	2	1	3	1	29	1	0	1	1	2	0	2	1	15	1	1	4	1
t(1;18)	3	0	9	5	1	7	3	1	0	3	0	0	1	0	1	1	0	0	0	1	0	1	1	1	4	3
t(1;19)	3	2	1	8	5	5	8	5	3	2	3	4	2	6	0	1	0	8	1	1	5	11	3	1	2	1
t(1;20)	2	1	2	7	0	1	3	1	1	1	0	2	0	0	2	0	1	1	0	0	0	1	0	2	2	1
t(1;21)	2	1	1	3	1	3	1	2	1	1	5	1	0	3	0	2	0	2	1	1	0	0	0	2	3	1
t(1;22)	0	2	3	3	0	5	2	0	1	2	3	1	0	2	0	0	0	18	0	0	1	2	2	2	2	3
t(2;3)	17	24	0	8	4	8	3	1	8	4	7	2	1	2	3	2	0	3	1	1	4	0	5	1	4	0
t(2;4)	1	1	1	1	0	5	1	0	0	5	0	4	2	0	2	1	0	1	1	3	1	2	0	1	1	4
t(2;5)	3	5	0	6	6	5	3	1	2	0	2	3	1	2	2	0	0	1	2	0	2	0	2	2	2	3
t(2;6)	9	0	2	3	3	5	0	3	0	2	0	2	0	7	6	3	0	1	0	3	3	0	0	1	0	1
t(2;7)	6	4	1	4	4	5	4	1	1	1	3	0	1	2	5	2	2	2	1	1	0	1	1	1	1	1
t(2;8)	7	3	0	2	0	8	3	2	0	0	4	0	0	2	3	1	0	1	3	2	5	0	1	0	5	1
t(2;9)	5	2	0	5	3	5	3	0	0	0	4	1	0	2	1	1	0	0	0	0	1	1	2	1	1	1
t(2;10)	0	3	0	1	0	3	1	1	0	2	1	1	0	2	3	1	0	1	1	1	0	2	0	1	0	1
t(2;11)	3	2	0	3	3	7	7	0	1	1	1	3	0	1	1	2	0	0	0	1	2	0	1	1	3	0
t(2;12)	6	1	0	5	2	3	1	1	0	1	1	2	0	2	33	7	2	2	11	2	1	0	2	2	1	0
t(2;13)	2	0	0	3	0	2	0	0	1	1	1	4	0	0	2	2	0	0	0	0	94	0	0	0	2	0
t(2;14)	2	2	2	1	0	2	0	1	1	1	0	1	0	0	0	3	0	3	0	0	0	0	0	0	0	0
t(2;15)	2	6	2	1	0	11	1	0	2	3	0	1	2	1	0	2	0	1	1	1	0	0	0	0	1	1
t(2;16)	1	1	2	1	1	0	0	0	0	2	2	1	0	0	1	1	0	1	1	0	1	0	0	1	1	1
t(2;17)	2	1	0	1	0	2	0	0	0	1	0	0	0	0	2	0	0	0	1	0	0	1	0	0	3	1
t(2;18)	2	0	0	1	0	2	1	1	1	1	1	1	0	1	2	1	0	1	2	0	1	0	0	0	3	0
t(2;19)	3	1	0	1	0	2	0	0	0	0	0	1	0	0	1	1	0	2	0	2	1	0	1	1	0	0
t(2;20)	0	0	0	1	1	1	0	1	0	1	1	0	0	0	0	0	0	0	0	0	1	0	0	0	0	0
t(2;21)	0	0	0	0	1	1	0	1	0	0	1	0	0	0	0	0	0	0	0	0	0	0	1	0	1	0
t(2;22)	0	2	1	1	0	0	0	0	0	0	0	1	0	0	0	0	0	3	0	0	0	0	0	0	1	5
t(3;4)	4	13	0	8	1	7	2	1	8	1	0	0	1	0	1	1	0	1	3	0	0	1	5	1	0	0
t(3;5)	6	154	2	4	1	9	2	5	0	2	3	1	3	1	3	1	0	1	1	3	1	0	1	4	2	2
t(3;6)	6	40	1	6	3	6	4	1	3	5	0	3	2	3	6	0	1	1	0	0	0	0	2	2	1	0
t(3;7)	4	16	4	5	2	15	5	4	2	2	2	7	0	4	2	1	0	6	0	0	1	0	1	2	1	1
t(3;8)	109	37	0	4	1	6	3	7	4	3	1	2	1	8	4	0	0	2	2	2	0	1	1	0	6	1
t(3;9)	3	9	0	5	1	6	4	1	0	2	3	1	1	2	3	1	0	5	2	1	0	1	0	0	1	0
t(3;10)	2	5	2	2	2	3	3	0	0	1	1	2	0	1	2	1	0	2	1	1	0	1	2	1	1	0
t(3;11)	1	7	1	7	4	5	6	2	1	1	0	3	0	1	5	0	0	0	5	0	1	2	3	2	1	0
t(3;12)	3	7	1	10	1	4	4	2	1	2	1	0	0	5	105	1	7	0	1	2	0	2	6	2	1	1
t(3;13)	1	7	1	6	0	5	0	0	0	0	0	3	0	1	3	1	0	0	1	0	0	1	1	0	4	0
t(3;14)	2	13	2	12	1	7	2	2	0	1	1	0	0	5	2	2	0	0	2	0	0	7	1	1	0	1
t(3;15)	0	2	0	1	1	10	2	2	0	3	2	1	2	6	6	0	0	1	4	0	0	0	3	1	0	1
t(3;16)	1	3	1	0	1	3	3	1	0	2	0	0	0	4	2	0	0	0	2	0	0	0	2	0	2	0
t(3;17)	2	9	1	7	2	5	7	1	2	2	0	2	4	1	4	1	0	0	0	3	0	9	1	0	2	1
t(3;18)	2	2	0	1	0	3	0	2	0	2	0	2	1	0	0	0	0	0	0	0	0	0	2	0	1	2
t(3;19)	2	7	0	4	4	1	5	13	0	0	1	0	0	1	0	2	1	1	0	1	2	0	1	3	0	0
t(3;20)	2	5	0	2	0	1	2	2	2	1	2	1	0	1	1	0	1	0	0	1	0	0	1	0	1	0
t(3;21)	2	1	1	0	0	0	0	1	0	0	1	1	0	1	1	0	0	0	0	0	0	0	0	0	0	1
t(3;22)	0	4	0	1	0	0	2	4	0	3	0	2	0	1	1	0	0	1	0	0	0	0	0	1	2	1
t(4;5)	4	4	0	2	0	4	2	1	0	1	1	1	0	1	1	0	0	2	0	1	0	0	3	0	2	0
t(4;6)	1	1	2	4	3	2	5	3	0	3	1	4	1	0	3	6	2	2	0	1	0	0	1	1	2	0
t(4;7)	2	1	1	14	2	3	2	0	0	0	2	1	0	1	2	0	0	5	0	1	0	3	1	0	1	0
t(4;8)	7	3	1	3	1	9	0	4	0	3	1	0	1	0	0	1	0	1	1	0	1	1	0	0	1	0
t(4;9)	2	0	1	2	0	5	2	0	1	4	1	0	0	2	1	0	0	0	0	1	0	1	0	0	3	2
t(4;10)	1	0	0	1	0	5	2	5	0	1	0	1	1	1	2	1	0	2	0	0	1	0	0	0	1	1
t(4;11)	3	0	0	4	1	1	4	2	3	3	0	4	0	0	0	2	1	2	3	0	0	0	0	1	1	0
t(4;12)	8	1	0	6	0	2	4	0	0	2	0	2	0	0	21	1	5	2	6	1	0	2	0	2	1	0
t(4;13)	1	0	0	2	0	4	2	0	1	1	0	0	2	1	1	0	0	0	0	0	0	0	2	0	1	1
t(4;14)	0	2	1	4	1	4	3	0	0	2	1	1	0	0	1	0	2	4	0	2	0	0	1	1	1	0
t(4;15)	1	0	0	1	2	9	0	0	0	4	0	1	0	1	1	0	0	2	0	0	0	0	0	0	1	0
t(4;16)	2	0	1	0	0	5	1	1	0	1	0	1	0	0	0	0	0	1	0	0	1	0	0	0	1	0
t(4;17)	1	0	0	2	0	5	1	2	0	2	0	2	2	0	0	0	0	1	0	1	4	0	1	2	2	0
t(4;18)	0	0	0	2	1	1	0	0	0	0	0	1	0	0	0	0	1	0	0	1	0	0	0	0	0	0
t(4;19)	2	0	0	0	1	0	1	1	0	2	3	0	2	0	0	2	0	2	1	0	1	0	0	0	0	1
t(4;20)	0	0	0	1	1	0	0	4	0	0	0	2	0	0	2	0	0	0	0	0	0	0	0	0	3	0
t(4;21)	0	0	0	1	0	0	0	0	0	0	0	0	0	0	0	0	0	0	0	0	0	0	1	0	1	0
t(4;22)	0	0	0	0	1	2	0	0	0	0	0	0	1	0	0	2	0	1	0	0	1	0	1	0	0	3
t(5;6)	3	6	1	10	4	4	3	0	0	1	1	4	1	5	0	2	0	0	3	0	1	2	2	1	0	0
t(5;7)	2	2	1	6	2	4	1	0	1	2	4	1	0	0	0	0	1	0	0	1	4	3	0	1	3	1
t(5;8)	21	2	0	0	0	1	3	2	0	0	1	1	0	1	2	0	0	0	0	0	0	7	2	2	1	0
t(5;9)	0	4	0	3	0	1	1	0	1	3	0	2	0	0	4	0	0	1	2	0	0	1	0	1	1	3
t(5;10)	1	4	0	1	0	3	2	3	0	0	0	1	0	0	1	0	0	0	0	2	0	1	1	1	1	0
t(5;11)	9	4	1	4	3	7	3	0	0	0	2	4	1	2	1	1	1	0	0	1	1	1	1	0	0	1
t(5;12)	10	3	1	7	1	1	2	0	2	0	1	0	1	0	43	3	4	2	5	2	0	0	1	2	1	0
t(5;13)	3	1	0	3	0	5	1	2	1	0	1	4	0	0	0	1	0	0	0	0	0	0	0	0	3	0
t(5;14)	1	6	0	1	2	3	2	0	0	1	0	0	1	1	0	2	0	0	1	1	0	1	2	1	0	0
t(5;15)	2	4	1	5	3	4	2	0	2	0	1	1	0	4	4	1	0	0	2	3	0	0	0	3	2	0
t(5;16)	0	2	0	1	1	1	1	1	0	1	0	2	0	0	1	0	0	0	0	0	0	1	2	0	0	0
t(5;17)	3	0	1	2	0	1	3	2	1	1	1	0	2	0	1	0	0	2	1	1	0	0	1	0	1	1
t(5;18)	1	1	0	1	0	3	2	0	0	0	1	1	0	0	0	0	0	0	0	0	1	1	2	0	0	0
t(5;19)	4	1	0	0	1	0	2	5	0	1	0	1	0	0	0	0	0	0	0	2	0	0	0	0	0	2
t(5;20)	3	0	0	1	0	3	0	0	0	0	0	0	0	0	0	1	0	0	1	1	0	0	3	0	1	1
t(5;21)	1	0	0	1	0	1	2	0	0	0	0	0	0	0	0	0	0	0	0	0	0	0	0	0	1	1
t(5;22)	0	0	0	0	0	4	3	2	1	0	1	0	0	0	1	0	0	0	1	2	1	0	1	1	0	1
t(6;7)	3	2	0	5	3	5	0	7	2	0	3	0	0	4	2	3	0	2	0	1	1	1	4	0	1	0
t(6;8)	11	2	1	2	0	4	1	1	0	1	0	1	1	5	0	1	1	1	1	0	5	1	1	1	1	0
t(6;9)	6	0	0	3	3	3	2	3	2	0	6	3	1	5	0	0	1	2	0	0	0	0	2	1	0	0
t(6;10)	3	1	0	3	0	6	1	1	0	2	2	1	0	5	0	12	6	0	0	1	0	0	0	0	0	0
t(6;11)	11	12	0	5	1	2	5	2	0	4	6	2	0	8	2	5	0	4	2	0	1	0	1	3	1	0
t(6;12)	10	1	0	5	0	0	0	0	2	1	0	4	0	0	9	1	3	1	3	1	0	0	2	0	1	2
t(6;13)	0	1	0	0	1	3	1	0	0	0	0	1	0	4	3	1	2	1	0	0	0	0	1	0	2	0
t(6;14)	6	1	0	1	11	2	2	1	0	1	2	0	1	2	2	9	26	0	0	1	1	2	0	0	2	0
t(6;15)	8	0	3	2	0	2	2	5	0	2	1	1	2	3	2	0	1	1	2	0	0	0	0	1	1	0
t(6;16)	1	1	0	4	1	7	2	0	0	1	0	1	0	1	0	2	2	2	0	0	0	0	0	0	1	1
t(6;17)	3	2	0	0	2	0	2	6	0	1	0	1	2	3	1	0	2	1	0	0	2	1	0	1	1	0
t(6;18)	0	0	0	0	0	1	0	2	1	0	0	2	0	11	1	0	0	0	0	1	0	0	2	1	1	0
t(6;19)	1	0	0	2	6	2	0	5	0	2	0	0	0	1	1	0	0	1	0	1	0	0	0	0	2	0
t(6;20)	2	0	0	1	0	0	1	2	0	0	2	0	0	4	1	0	1	0	0	0	0	0	0	0	1	0
t(6;21)	2	0	0	0	1	2	0	0	0	1	1	0	0	0	0	2	0	0	1	0	0	0	0	0	0	0
t(6;22)	1	2	0	0	2	0	1	4	0	1	1	0	0	3	0	1	0	1	0	0	0	0	0	1	0	0
t(7;8)	6	3	0	3	2	1	1	3	3	0	3	2	0	0	3	6	0	1	1	2	1	1	1	2	1	2
t(7;9)	2	2	2	6	4	2	3	3	0	0	2	5	0	10	0	1	1	0	2	1	0	3	1	5	0	0
t(7;10)	4	4	1	2	3	7	2	1	0	0	0	4	0	1	0	3	0	2	0	2	0	0	0	0	1	0
t(7;11)	2	6	2	6	4	6	7	4	0	1	2	12	2	1	2	1	1	4	2	1	0	3	1	1	2	0
t(7;12)	5	1	1	4	2	1	1	5	1	1	0	0	2	1	6	5	3	2	2	1	1	1	2	0	2	0
t(7;13)	5	1	0	4	0	0	1	0	1	0	0	1	0	0	1	2	0	1	0	0	1	1	1	0	2	0
t(7;14)	1	0	0	3	2	8	1	0	0	1	5	2	0	0	0	1	0	4	1	2	1	0	2	0	0	0
t(7;15)	4	1	1	1	2	4	3	1	1	0	0	4	0	0	2	0	1	0	0	1	0	1	0	1	1	0
t(7;16)	1	1	8	1	0	1	0	0	3	1	1	1	0	3	0	0	0	0	0	0	0	0	0	1	3	0
t(7;17)	2	1	0	3	0	0	2	1	1	0	1	1	1	2	0	0	0	0	1	1	0	2	1	0	1	0
t(7;18)	2	0	0	0	0	1	1	2	1	2	2	0	0	3	1	0	0	1	1	0	0	0	0	0	2	0
t(7;19)	2	2	0	3	2	2	3	0	0	0	2	0	1	0	0	0	0	0	2	0	1	0	1	0	1	0
t(7;20)	1	1	0	2	1	0	3	2	3	1	0	1	0	0	0	0	0	0	0	1	0	1	0	0	1	0
t(7;21)	1	0	1	0	0	3	2	0	1	0	0	0	2	2	1	0	0	0	0	0	0	0	0	1	1	1
t(7;22)	1	1	1	0	1	1	2	0	0	1	4	0	1	2	1	2	0	4	0	4	0	0	3	2	0	11
t(8;9)	27	3	0	4	0	5	6	0	3	0	4	4	0	2	1	1	0	0	0	0	0	1	1	1	2	0
t(8;10)	8	0	0	1	0	6	0	3	0	1	0	0	0	3	2	0	0	0	1	1	0	1	0	0	2	0
t(8;11)	2	3	1	8	2	4	4	0	0	3	1	1	0	1	1	3	0	3	0	0	3	0	1	1	1	0
t(8;12)	11	1	0	3	3	3	2	0	0	3	2	2	1	1	11	3	2	0	2	1	2	3	1	0	3	0
t(8;13)	11	0	0	4	0	7	1	1	2	0	1	2	0	1	2	0	0	0	0	1	2	0	0	1	1	2
t(8;14)	4	6	0	3	1	0	1	4	4	1	1	3	0	2	1	1	0	0	0	3	3	0	0	1	0	0
t(8;15)	6	4	0	4	3	3	2	6	3	1	2	1	0	3	1	1	1	1	0	1	0	1	3	0	0	1
t(8;16)	2	1	0	11	1	1	1	3	4	0	0	0	0	1	0	0	0	0	1	0	4	0	0	0	0	0
t(8;17)	4	5	0	3	3	3	3	3	2	4	0	0	2	1	0	1	0	0	1	0	0	0	3	1	3	0
t(8;18)	3	1	0	0	1	2	0	0	0	1	0	0	0	0	0	0	0	0	0	1	0	0	0	0	0	2
t(8;19)	1	3	0	3	3	1	5	3	3	2	0	0	0	0	0	0	0	2	1	0	0	6	0	0	0	0
t(8;20)	0	1	0	1	0	2	0	1	3	0	0	0	0	0	1	0	0	0	0	0	0	4	0	0	0	0
t(8;21)	1	0	0	2	0	2	0	1	0	0	1	0	0	0	0	0	0	0	0	0	0	0	0	1	2	0
t(8;22)	2	2	0	1	0	0	1	2	3	0	1	2	0	1	1	1	0	1	0	3	0	0	0	0	1	1
t(9;10)	4	0	0	2	0	5	0	1	0	1	5	7	0	1	0	0	0	0	1	0	0	2	1	0	0	0
t(9;11)	10	2	1	3	1	15	1	1	1	0	10	4	0	1	2	0	0	1	0	2	0	0	2	1	0	0
t(9;12)	12	0	0	1	0	1	3	3	0	2	4	2	1	2	19	6	3	2	1	0	0	1	1	1	2	1
t(9;13)	3	0	2	2	1	4	2	5	1	0	1	0	0	2	0	0	0	1	0	4	0	2	0	0	1	0
t(9;14)	0	2	1	3	1	3	7	1	0	2	1	2	0	2	0	0	1	1	2	0	0	1	1	1	1	0
t(9;15)	5	5	0	2	0	8	1	0	2	3	1	2	1	2	1	1	0	0	1	1	0	1	0	0	3	0
t(9;16)	0	2	0	0	0	1	1	0	0	4	3	1	0	0	0	0	0	0	5	0	3	1	1	1	0	0
t(9;17)	2	6	0	2	0	0	3	2	3	1	0	2	1	0	3	0	0	0	0	7	0	9	1	3	1	0
t(9;18)	2	1	0	1	0	2	0	0	0	0	0	2	0	0	0	0	0	0	0	0	0	0	0	0	1	0
t(9;19)	0	0	0	3	0	0	5	1	0	1	1	2	1	1	0	0	0	0	0	0	0	1	0	0	0	0
t(9;20)	0	0	0	2	1	2	0	0	0	1	3	1	0	1	0	0	0	0	5	0	1	0	0	0	4	0
t(9;21)	1	0	0	0	0	4	1	1	0	0	1	0	0	2	0	0	0	0	0	0	0	0	0	0	0	0
t(9;22)	1	1	0	1	0	1	1	1	0	0	2	0	1	0	0	1	0	1	1	0	0	0	0	2	1	3
t(10;11)	1	0	3	0	4	2	1	1	0	2	1	2	2	2	2	2	0	4	1	3	1	1	0	1	2	1
t(10;12)	1	1	3	2	0	1	0	0	0	0	2	3	0	1	21	9	4	0	1	1	1	0	0	3	3	0
t(10;13)	1	2	0	1	0	3	0	1	1	1	1	0	0	0	4	0	0	1	0	1	0	0	1	0	0	0
t(10;14)	0	0	0	0	0	2	0	0	0	1	0	0	0	0	0	1	1	0	1	1	0	2	0	1	0	0
t(10;15)	2	1	1	4	0	4	1	0	0	1	1	1	0	0	0	0	0	0	0	0	0	0	0	1	1	0
t(10;16)	2	1	1	5	0	0	0	0	0	0	0	0	0	0	0	0	0	2	1	3	1	0	0	0	1	0
t(10;17)	0	4	2	2	0	2	1	20	2	1	0	1	1	1	0	4	0	0	1	2	0	2	0	0	2	1
t(10;18)	0	1	0	0	1	0	0	2	1	0	0	0	0	0	0	0	1	0	0	2	0	0	0	0	0	0
t(10;19)	3	0	0	2	1	1	1	5	0	1	0	3	0	2	0	0	0	0	0	0	0	6	0	0	1	1
t(10;20)	1	0	0	2	0	0	2	0	0	0	0	0	0	0	0	0	0	0	0	0	0	1	0	0	0	0
t(10;21)	1	0	0	0	0	1	1	0	0	0	1	0	0	1	0	0	2	0	0	0	0	1	3	0	0	2
t(10;22)	0	1	1	0	0	2	1	0	1	1	0	0	0	0	1	0	1	0	0	0	0	0	0	1	1	2
t(11;12)	4	1	2	2	4	6	4	2	1	1	4	3	2	1	11	2	6	1	4	1	0	0	5	2	1	1
t(11;13)	0	0	0	2	4	4	1	0	2	1	0	1	0	1	1	0	0	0	2	0	0	1	1	0	1	1
t(11;14)	2	2	2	2	4	5	6	0	0	1	5	2	0	1	2	0	0	2	1	4	0	0	2	2	2	1
t(11;15)	2	0	1	5	1	0	1	2	0	2	1	1	0	2	1	0	0	0	1	2	0	1	0	0	0	0
t(11;16)	2	2	1	3	0	2	1	0	0	0	0	0	0	0	1	0	0	0	0	0	1	1	1	0	0	0
t(11;17)	3	1	0	2	2	0	2	1	3	0	0	1	9	1	2	2	2	1	3	1	1	0	2	4	0	3
t(11;18)	0	0	0	3	1	6	1	0	0	0	0	3	0	2	0	0	0	1	1	1	0	0	0	0	0	0
t(11;19)	7	1	1	2	7	4	11	3	0	0	0	1	0	6	2	0	0	2	0	2	1	2	1	0	0	0
t(11;20)	0	0	0	5	0	2	1	1	1	0	0	0	0	1	0	0	0	0	0	0	0	1	0	0	0	0
t(11;21)	0	2	0	0	1	0	1	1	0	0	0	1	0	0	0	0	0	1	0	0	0	0	0	0	0	0
t(11;22)	0	1	1	0	1	2	0	1	0	0	1	0	0	0	0	0	0	2	0	0	0	1	0	1	3	371
t(12;13)	3	1	3	1	0	3	2	0	1	0	1	0	0	0	19	0	4	0	2	0	2	0	2	0	0	1
t(12;14)	4	1	0	1	1	4	2	1	1	1	1	1	0	0	13	112	17	0	1	2	0	0	0	0	1	0
t(12;15)	3	0	0	4	2	3	4	0	0	1	1	1	0	2	10	1	0	0	0	0	0	2	0	1	1	0
t(12;16)	2	0	0	0	0	2	1	0	0	1	0	0	1	1	3	2	1	0	203	0	2	0	0	0	0	1
t(12;17)	5	0	2	0	0	2	0	5	1	1	4	1	1	0	14	0	5	2	0	1	0	0	7	1	1	0
t(12;18)	3	0	0	2	0	2	1	0	0	0	0	1	0	0	20	1	5	1	2	0	0	0	0	0	1	0
t(12;19)	2	1	0	0	1	1	1	0	0	0	0	2	0	0	4	0	0	1	2	1	0	0	0	2	1	0
t(12;20)	2	0	0	0	0	1	0	2	0	1	1	0	0	0	5	0	2	0	0	1	0	0	0	0	0	0
t(12;21)	1	0	0	1	0	0	0	2	0	0	3	0	2	0	7	1	0	0	1	0	1	2	0	1	1	0
t(12;22)	0	0	0	0	1	3	1	0	0	1	0	1	0	0	3	2	0	1	2	0	0	0	1	0	0	4
t(13;14)	1	3	0	3	2	5	1	1	0	4	1	1	0	2	2	0	0	0	0	1	1	0	0	1	0	1
t(13;15)	1	0	1	1	1	1	1	1	1	1	1	4	1	1	1	1	0	1	0	0	0	0	0	2	3	1
t(13;16)	2	0	2	2	0	1	0	0	0	1	1	1	0	0	4	0	0	1	0	0	1	0	1	1	1	0
t(13;17)	0	2	1	0	1	2	1	4	3	0	1	5	2	2	2	1	0	0	0	0	0	1	0	0	2	0
t(13;18)	0	0	0	0	0	2	1	1	0	0	1	0	0	1	0	0	0	0	0	0	0	0	0	0	0	0
t(13;19)	0	0	0	2	1	2	0	1	0	1	0	0	0	0	1	0	0	0	0	0	0	0	0	0	2	0
t(13;20)	1	1	1	0	0	3	2	0	0	0	0	0	0	0	0	0	0	0	0	1	1	0	0	0	2	0
t(13;21)	0	2	0	1	0	1	1	0	0	0	4	0	0	2	1	1	0	0	0	0	0	0	0	0	0	0
t(13;22)	3	0	0	2	1	1	0	0	2	0	1	0	0	1	2	0	0	0	0	0	3	0	0	0	1	2
t(14;15)	1	2	0	5	2	0	3	4	0	0	1	3	0	2	1	1	1	2	0	0	0	2	0	1	0	0
t(14;16)	0	0	3	1	1	2	0	0	2	0	0	1	0	1	0	0	0	1	1	0	0	0	3	0	0	0
t(14;17)	0	0	0	1	0	0	1	1	1	2	0	1	3	0	1	0	0	0	0	0	1	0	1	0	0	0
t(14;18)	2	0	0	0	1	0	2	1	0	0	0	5	1	0	0	0	0	0	0	0	1	0	0	0	3	0
t(14;19)	1	0	1	0	2	0	0	0	0	0	0	2	0	2	0	0	2	1	0	0	0	0	0	0	0	0
t(14;20)	0	0	0	0	0	1	0	0	0	0	1	1	0	1	0	0	0	1	0	0	1	0	1	0	0	0
t(14;21)	0	0	0	0	0	7	0	0	0	0	3	0	0	0	0	0	0	1	0	0	0	0	0	0	1	0
t(14;22)	1	0	0	4	0	1	1	0	0	0	0	3	0	0	1	0	0	2	0	0	0	0	0	3	0	2
t(15;16)	1	4	0	2	2	1	1	4	1	1	0	1	0	1	0	0	0	0	0	1	1	0	0	0	1	0
t(15;17)	0	3	1	2	0	1	4	0	2	2	1	3	1	1	2	0	0	3	0	0	0	0	0	0	0	1
t(15;18)	0	0	0	4	2	1	1	0	0	0	3	2	0	0	1	0	0	0	0	0	0	0	0	0	3	0
t(15;19)	2	0	2	0	3	5	3	3	0	0	1	1	0	0	0	0	0	1	0	0	0	0	0	0	0	0
t(15;20)	1	0	1	0	0	0	0	4	1	0	0	1	0	0	1	0	0	0	0	0	0	0	0	0	3	0
t(15;21)	2	0	0	2	0	0	1	0	0	1	0	0	0	1	1	0	0	1	0	0	0	0	0	0	0	1
t(15;22)	2	0	0	4	0	2	1	0	0	0	0	0	0	2	1	0	0	1	0	1	0	1	0	0	1	2
t(16;17)	0	4	0	8	0	2	2	3	0	1	0	1	3	0	2	0	0	0	0	1	1	0	0	1	0	0
t(16;18)	0	0	0	2	0	0	0	1	0	0	0	1	0	0	1	0	0	0	1	0	0	0	2	0	1	0
t(16;19)	1	0	0	0	2	0	2	1	0	2	0	0	0	1	0	0	0	0	0	0	0	0	0	0	1	0
t(16;20)	0	0	0	1	0	1	0	0	0	1	0	1	0	0	1	0	0	1	1	0	0	1	0	0	1	0
t(16;21)	0	0	1	0	0	0	1	1	1	1	0	0	0	1	0	0	0	0	0	0	0	0	0	0	0	3
t(16;22)	0	3	0	0	0	1	0	1	0	0	0	0	0	0	0	0	0	2	0	0	0	1	1	0	0	2
t(17;18)	1	0	0	0	0	0	1	3	2	0	2	1	0	0	1	0	0	0	0	0	0	0	1	0	2	0
t(17;19)	1	0	2	3	4	2	1	2	0	0	1	1	5	2	0	0	0	1	1	0	0	3	0	0	1	2
t(17;20)	0	4	0	0	0	0	0	1	2	0	1	1	0	2	2	0	0	0	0	0	0	0	0	0	0	0
t(17;21)	0	2	1	0	0	1	0	1	1	0	0	1	1	0	0	1	0	1	0	0	0	2	1	0	0	0
t(17;22)	1	0	0	0	0	1	0	3	0	1	1	0	4	0	0	0	0	2	0	1	2	2	1	0	2	3
t(18;19)	0	1	0	2	2	3	0	0	0	0	0	0	0	0	0	0	0	1	0	1	0	0	0	0	0	1
t(18;20)	0	0	0	0	0	0	0	0	0	0	0	0	0	0	0	0	0	0	0	1	0	0	0	1	0	0
t(18;21)	0	0	1	0	0	1	0	1	0	0	0	1	2	0	0	0	0	0	0	0	0	0	0	0	0	2
t(18;22)	2	1	0	0	1	0	0	0	0	0	0	2	3	0	0	0	0	1	0	0	0	0	2	0	1	0
t(19;20)	1	0	0	1	1	0	0	1	0	0	0	0	0	0	0	0	0	1	1	0	1	0	0	0	1	1
t(19;21)	0	1	2	0	2	0	2	0	0	0	0	0	1	0	0	0	0	0	0	0	0	0	0	0	0	0
t(19;22)	0	0	0	0	3	0	0	0	0	0	0	0	0	0	0	0	0	2	1	0	0	1	0	0	1	3
t(20;21)	0	0	0	0	0	0	0	0	0	0	0	0	0	0	0	0	0	0	1	0	0	0	1	0	2	0
t(20;22)	0	0	1	0	0	0	0	6	0	0	0	0	0	0	0	0	0	1	0	0	0	0	0	0	1	5
t(21;22)	1	0	0	2	0	0	0	0	1	0	1	0	0	0	0	0	0	1	0	0	0	0	1	1	0	5
t(X;1)	4	49	0	2	0	6	1	0	1	2	2	1	1	0	2	0	0	1	0	1	1	1	3	1	1	0
t(X;2)	2	2	2	2	0	5	1	0	0	0	1	0	0	0	0	0	0	0	0	2	0	1	2	0	0	0
t(X;3)	0	1	1	8	0	1	1	0	1	0	2	0	0	0	0	1	0	0	0	3	0	0	2	0	0	0
t(X;4)	2	0	0	1	0	1	2	0	0	0	0	2	0	0	0	0	1	0	0	1	0	0	1	1	0	0
t(X;5)	2	1	0	0	0	1	1	0	0	0	0	1	0	0	0	1	0	0	0	1	0	1	1	0	0	0
t(X;6)	1	0	0	1	1	0	1	0	1	1	0	0	1	7	0	2	0	0	0	0	0	0	2	0	1	0
t(X;7)	1	0	0	2	1	1	0	12	1	0	0	0	1	1	0	0	0	0	0	1	0	0	3	0	1	0
t(X;8)	2	3	0	3	1	2	1	1	0	1	0	0	0	1	1	0	0	1	0	0	0	0	3	0	1	0
t(X;9)	2	1	0	2	0	2	0	0	0	2	0	3	0	0	1	0	0	0	1	0	0	0	0	0	1	1
t(X;10)	2	1	0	2	0	1	1	0	0	5	0	1	0	2	0	1	0	1	0	0	0	1	1	0	2	0
t(X;11)	2	0	0	0	0	5	2	0	1	0	0	0	1	0	0	1	0	0	0	0	0	0	1	0	2	0
t(X;12)	1	1	0	0	1	0	1	1	1	0	1	0	0	0	3	2	2	1	2	0	0	1	1	0	1	0
t(X;13)	2	1	0	0	0	1	0	0	2	2	0	0	0	0	0	1	0	0	1	0	0	0	0	0	0	1
t(X;14)	0	0	0	0	0	1	2	0	0	0	1	0	0	0	0	1	1	0	0	0	0	0	2	0	0	0
t(X;15)	1	1	1	0	0	5	1	0	0	1	0	0	0	0	0	0	0	0	0	0	0	0	6	0	1	0
t(X;16)	0	0	0	0	0	0	0	1	0	0	1	0	1	0	0	0	0	0	0	0	0	0	0	0	0	1
t(X;17)	0	19	0	0	0	3	0	0	0	0	1	2	1	0	0	0	0	1	1	0	0	0	0	0	0	0
t(X;18)	2	0	2	0	0	0	0	0	0	0	0	0	0	1	0	0	0	0	0	1	0	1	289	0	1	1
t(X;19)	1	1	0	1	1	2	0	4	0	1	1	0	0	1	0	0	0	0	0	0	0	0	0	0	0	0
t(X;20)	0	0	1	0	1	0	2	0	0	0	0	0	0	0	0	0	0	0	0	0	0	0	3	0	2	0
t(X;21)	0	1	0	3	0	2	0	0	0	0	0	0	0	0	0	0	0	0	0	0	1	0	0	0	1	0
t(X;22)	0	0	0	2	0	1	0	1	1	0	0	0	0	0	0	1	0	1	0	1	0	0	1	0	1	0
No. translocations	772	805	224	734	306	822	450	384	191	274	319	356	184	393	702	366	158	292	403	186	251	221	518	184	300	585
No. cases	1189	1347	515	916	499	478	469	178	399	196	540	537	313	386	763	541	167	953	620	211	245	171	296	252	223	518

## Sheet: S2D
Supplementary Table 2D. Percentage frequencies of all translocation types in solid tumors. For abbreviations, see Table S1.
Translocation	BET	Kidney CA	Wilms	Breast CA	Ovary CA	H&N CA	Lung CA	Pancr CA	L intest CA	Skin CA	GCT	Astcyt III-IV	NB	MMEL	Lip	Lei	Chondr ham	Mening	SA lip	SA lei myo	SA rhabd	MPNST	SA syn	SA undiff pleo	SA ost	SA Ewing
t(1;2)	1	1.5	1.8	2.5	2	2.5	1.8	0.5	0	1.1	3.1	2.6	2.5	2.5	0.9	4.4	0	1.7	1	1.1	0.8	0.9	0.6	2.7	1	0.2
t(1;3)	1.2	3.5	0	2.5	3.3	2	2	1.3	0	4	0.6	0	2.3	2.2	0.4	0.8	0	4.4	0.7	3.2	1.2	2.3	1.2	0.5	2	0.3
t(1;4)	0.8	0.5	0.9	3.5	1.3	1.8	0.2	0.3	1.5	1.8	0.8	2.1	1.3	1.6	0.1	0.3	0.6	2	0.5	0.5	1.6	0	0	1.6	1	0.2
t(1;5)	0.8	1.1	1.8	1.9	1	1.2	1.3	1	1.5	1.1	0.8	1.6	0.3	1.6	0	0.5	0	0.7	0.5	1.1	0.8	0	0.6	1.6	0.3	0.5
t(1;6)	1.4	0.5	0.9	2.3	2.6	1.1	2.7	1.8	1.5	2.5	2.5	0	3.8	0.9	2.3	0.8	1.9	2.7	0	1.1	0.4	0	0.6	1.6	0.7	0
t(1;7)	0.4	0.2	4.5	1.6	1.6	1.7	1.1	1.6	3.1	1.5	1.7	1.6	1.8	0.6	0.7	1.4	0	3.7	0.2	1.1	0.8	0.9	0	2.2	2.3	0.2
t(1;8)	1.8	0.9	1.3	1.9	0.3	1.8	2	1.6	0.5	0.4	0.3	1.6	3.1	2.2	1	1.1	0	0.3	1	1.1	0.4	0.9	0	1.6	1	0.2
t(1;9)	0.8	1.5	4	1.9	1.6	0.8	0.9	0.8	0.5	1.5	1.4	0	3.6	2.5	0.4	0.8	0	0.7	0.7	0.5	0.4	2.3	0.2	1.1	0.7	0
t(1;10)	0.5	0.6	1.3	0.8	0	1	0.2	0.5	0.5	0.4	0.3	0.5	1.3	0.3	0.3	0.5	0	1	0.7	1.1	0.8	0	0.4	1.1	0.3	0
t(1;11)	0.9	0.9	2.7	2.2	2.9	2.5	1.1	0	1.5	0.7	0.6	5.8	1.3	3.4	0.6	0.8	0.6	3.1	0	1.6	2.4	1.8	0.2	2.2	2.7	0.9
t(1;12)	1.3	0.4	1.8	1.4	2	1.3	0.4	1.3	2.6	0.7	2.5	0.5	1.5	1.9	9.2	1.9	0.6	1	1.7	0.5	0	1.8	0.6	0.5	0.7	0.5
t(1;13)	0.8	0	0.4	0.7	0	1.1	0.9	0.3	0	0.7	1.4	0	1.8	0.6	0.4	1.4	1.3	1	0	1.6	4.4	0.9	0	3.2	1.7	0.5
t(1;14)	0.3	0.9	1.3	1.1	0	1.7	0.7	0	0.5	1.1	0.8	1.6	1.8	1.6	0.4	1.4	0.6	2	0.2	1.1	0.8	0.9	0.2	3.8	1.3	0.2
t(1;15)	0.4	0.4	0.9	1.1	0	1.6	1.3	0.3	0.5	1.8	0.6	1.1	1.5	0.6	0	0.5	0	1.4	0.5	0.5	0.4	1.8	0.6	0.5	0.3	0.2
t(1;16)	0.3	0.2	14.7	1.8	1.6	1	1.3	0.5	0.5	1.5	2.2	1.6	1	2.2	0.1	0	0	0.7	2	0	2.8	2.7	0.4	3.2	1	7.5
t(1;17)	0.1	0.7	1.3	0.3	0.7	0.8	0.7	0.3	1	0.4	0.3	15.3	0.3	0.9	0	0.3	0.6	0.7	0	1.1	0.4	6.8	0.2	0.5	1.3	0.2
t(1;18)	0.4	0	4	0.7	0.3	0.8	0.7	0.3	0	1.1	0	0.5	0	0	0.1	0.3	0	0	0	0.5	0	0.5	0.2	0.5	1.3	0.5
t(1;19)	0.4	0.2	0.4	1.1	1.6	0.6	1.8	1.3	1.5	0.7	1.1	1.1	1.5	0.9	0	0.3	0	2.7	0.2	0.5	2	5	0.6	0.5	0.7	0.2
t(1;20)	0.3	0.1	0.9	1	0	0.1	0.7	0.3	0.5	0.4	0.6	0	0	0	0.3	0	0.6	0.3	0	0	0	0.5	0	1.1	0.7	0.2
t(1;21)	0.3	0.1	0.4	0.4	0.3	0.4	0.2	0.5	0.5	0.4	0.3	0	0.8	1.6	0	0.5	0	0.7	0.2	0.5	0	0	0	1.1	1	0.2
t(1;22)	0	0.2	1.3	0.4	0	0.6	0.4	0	0.5	0.7	0.3	0	0.5	0.9	0	0	0	6.1	0	0	0.4	0.9	0.4	1.1	0.7	0.5
t(2;3)	2.2	3	0	1.1	1.3	1	0.7	0.3	4.1	1.5	0.6	0.5	0.5	2.2	0.4	0.5	0	1	0.2	0.5	1.6	0	1	0.5	1.3	0
t(2;4)	0.1	0.1	0.4	0.1	0	0.6	0.2	0	0	1.8	1.1	1.1	0	0	0.3	0.3	0	0.3	0.2	1.6	0.4	0.9	0	0.5	0.3	0.7
t(2;5)	0.4	0.6	0	0.8	2	0.6	0.7	0.3	1	0	0.8	0.5	0.5	0.6	0.3	0	0	0.3	0.5	0	0.8	0	0.4	1.1	0.7	0.5
t(2;6)	1.2	0	0.9	0.4	1	0.6	0	0.8	0	0.7	0.6	0	1.8	0	0.9	0.8	0	0.3	0	1.6	1.2	0	0	0.5	0	0.2
t(2;7)	0.8	0.5	0.4	0.5	1.3	0.6	0.9	0.3	0.5	0.4	0	0.5	0.5	0.9	0.7	0.5	1.3	0.7	0.2	0.5	0	0.5	0.2	0.5	0.3	0.2
t(2;8)	0.9	0.4	0	0.3	0	1	0.7	0.5	0	0	0	0	0.5	1.2	0.4	0.3	0	0.3	0.7	1.1	2	0	0.2	0	1.7	0.2
t(2;9)	0.6	0.2	0	0.7	1	0.6	0.7	0	0	0	0.3	0	0.5	1.2	0.1	0.3	0	0	0	0	0.4	0.5	0.4	0.5	0.3	0.2
t(2;10)	0	0.4	0	0.1	0	0.4	0.2	0.3	0	0.7	0.3	0	0.5	0.3	0.4	0.3	0	0.3	0.2	0.5	0	0.9	0	0.5	0	0.2
t(2;11)	0.4	0.2	0	0.4	1	0.8	1.6	0	0.5	0.4	0.8	0	0.3	0.3	0.1	0.5	0	0	0	0.5	0.8	0	0.2	0.5	1	0
t(2;12)	0.8	0.1	0	0.7	0.7	0.4	0.2	0.3	0	0.4	0.6	0	0.5	0.3	4.7	1.9	1.3	0.7	2.7	1.1	0.4	0	0.4	1.1	0.3	0
t(2;13)	0.3	0	0	0.4	0	0.2	0	0	0.5	0.4	1.1	0	0	0.3	0.3	0.5	0	0	0	0	37.5	0	0	0	0.7	0
t(2;14)	0.3	0.2	0.9	0.1	0	0.2	0	0.3	0.5	0.4	0.3	0	0	0	0	0.8	0	1	0	0	0	0	0	0	0	0
t(2;15)	0.3	0.7	0.9	0.1	0	1.3	0.2	0	1	1.1	0.3	1.1	0.3	0	0	0.5	0	0.3	0.2	0.5	0	0	0	0	0.3	0.2
t(2;16)	0.1	0.1	0.9	0.1	0.3	0	0	0	0	0.7	0.3	0	0	0.6	0.1	0.3	0	0.3	0.2	0	0.4	0	0	0.5	0.3	0.2
t(2;17)	0.3	0.1	0	0.1	0	0.2	0	0	0	0.4	0	0	0	0	0.3	0	0	0	0.2	0	0	0.5	0	0	1	0.2
t(2;18)	0.3	0	0	0.1	0	0.2	0.2	0.3	0.5	0.4	0.3	0	0.3	0.3	0.3	0.3	0	0.3	0.5	0	0.4	0	0	0	1	0
t(2;19)	0.4	0.1	0	0.1	0	0.2	0	0	0	0	0.3	0	0	0	0.1	0.3	0	0.7	0	1.1	0.4	0	0.2	0.5	0	0
t(2;20)	0	0	0	0.1	0.3	0.1	0	0.3	0	0.4	0	0	0	0.3	0	0	0	0	0	0	0.4	0	0	0	0	0
t(2;21)	0	0	0	0	0.3	0.1	0	0.3	0	0	0	0	0	0.3	0	0	0	0	0	0	0	0	0.2	0	0.3	0
t(2;22)	0	0.2	0.4	0.1	0	0	0	0	0	0	0.3	0	0	0	0	0	0	1	0	0	0	0	0	0	0.3	0.9
t(3;4)	0.5	1.6	0	1.1	0.3	0.8	0.4	0.3	4.1	0.4	0	0.5	0	0	0.1	0.3	0	0.3	0.7	0	0	0.5	1	0.5	0	0
t(3;5)	0.8	19.1	0.9	0.5	0.3	1.1	0.4	1.3	0	0.7	0.3	1.6	0.3	0.9	0.4	0.3	0	0.3	0.2	1.6	0.4	0	0.2	2.2	0.7	0.3
t(3;6)	0.8	5	0.4	0.8	1	0.7	0.9	0.3	1.5	1.8	0.8	1.1	0.8	0	0.9	0	0.6	0.3	0	0	0	0	0.4	1.1	0.3	0
t(3;7)	0.5	2	1.8	0.7	0.7	1.8	1.1	1	1	0.7	2	0	1	0.6	0.3	0.3	0	2	0	0	0.4	0	0.2	1.1	0.3	0.2
t(3;8)	14	4.6	0	0.5	0.3	0.7	0.7	1.8	2	1.1	0.6	0.5	2	0.3	0.6	0	0	0.7	0.5	1.1	0	0.5	0.2	0	2	0.2
t(3;9)	0.4	1.1	0	0.7	0.3	0.7	0.9	0.3	0	0.7	0.3	0.5	0.5	0.9	0.4	0.3	0	1.7	0.5	0.5	0	0.5	0	0	0.3	0
t(3;10)	0.3	0.6	0.9	0.3	0.7	0.4	0.7	0	0	0.4	0.6	0	0.3	0.3	0.3	0.3	0	0.7	0.2	0.5	0	0.5	0.4	0.5	0.3	0
t(3;11)	0.1	0.9	0.4	1	1.3	0.6	1.3	0.5	0.5	0.4	0.8	0	0.3	0	0.7	0	0	0	1.2	0	0.4	0.9	0.6	1.1	0.3	0
t(3;12)	0.4	0.9	0.4	1.4	0.3	0.5	0.9	0.5	0.5	0.7	0	0	1.3	0.3	14.9	0.3	4.4	0	0.2	1.1	0	0.9	1.2	1.1	0.3	0.2
t(3;13)	0.1	0.9	0.4	0.8	0	0.6	0	0	0	0	0.8	0	0.3	0	0.4	0.3	0	0	0.2	0	0	0.5	0.2	0	1.3	0
t(3;14)	0.3	1.6	0.9	1.6	0.3	0.8	0.4	0.5	0	0.4	0	0	1.3	0.3	0.3	0.5	0	0	0.5	0	0	3.2	0.2	0.5	0	0.2
t(3;15)	0	0.2	0	0.1	0.3	1.2	0.4	0.5	0	1.1	0.3	1.1	1.5	0.6	0.9	0	0	0.3	1	0	0	0	0.6	0.5	0	0.2
t(3;16)	0.1	0.4	0.4	0	0.3	0.4	0.7	0.3	0	0.7	0	0	1	0	0.3	0	0	0	0.5	0	0	0	0.4	0	0.7	0
t(3;17)	0.3	1.1	0.4	1	0.7	0.6	1.6	0.3	1	0.7	0.6	2.1	0.3	0	0.6	0.3	0	0	0	1.6	0	4.1	0.2	0	0.7	0.2
t(3;18)	0.3	0.2	0	0.1	0	0.4	0	0.5	0	0.7	0.6	0.5	0	0	0	0	0	0	0	0	0	0	0.4	0	0.3	0.3
t(3;19)	0.3	0.9	0	0.5	1.3	0.1	1.1	3.4	0	0	0	0	0.3	0.3	0	0.5	0.6	0.3	0	0.5	0.8	0	0.2	1.6	0	0
t(3;20)	0.3	0.6	0	0.3	0	0.1	0.4	0.5	1	0.4	0.3	0	0.3	0.6	0.1	0	0.6	0	0	0.5	0	0	0.2	0	0.3	0
t(3;21)	0.3	0.1	0.4	0	0	0	0	0.3	0	0	0.3	0	0.3	0.3	0.1	0	0	0	0	0	0	0	0	0	0	0.2
t(3;22)	0	0.5	0	0.1	0	0	0.4	1	0	1.1	0.6	0	0.3	0	0.1	0	0	0.3	0	0	0	0	0	0.5	0.7	0.2
t(4;5)	0.5	0.5	0	0.3	0	0.5	0.4	0.3	0	0.4	0.3	0	0.3	0.3	0.1	0	0	0.7	0	0.5	0	0	0.6	0	0.7	0
t(4;6)	0.1	0.1	0.9	0.5	1	0.2	1.1	0.8	0	1.1	1.1	0.5	0	0.3	0.4	1.6	1.3	0.7	0	0.5	0	0	0.2	0.5	0.7	0
t(4;7)	0.3	0.1	0.4	1.9	0.7	0.4	0.4	0	0	0	0.3	0	0.3	0.6	0.3	0	0	1.7	0	0.5	0	1.4	0.2	0	0.3	0
t(4;8)	0.9	0.4	0.4	0.4	0.3	1.1	0	1	0	1.1	0	0.5	0	0.3	0	0.3	0	0.3	0.2	0	0.4	0.5	0	0	0.3	0
t(4;9)	0.3	0	0.4	0.3	0	0.6	0.4	0	0.5	1.5	0	0	0.5	0.3	0.1	0	0	0	0	0.5	0	0.5	0	0	1	0.3
t(4;10)	0.1	0	0	0.1	0	0.6	0.4	1.3	0	0.4	0.3	0.5	0.3	0	0.3	0.3	0	0.7	0	0	0.4	0	0	0	0.3	0.2
t(4;11)	0.4	0	0	0.5	0.3	0.1	0.9	0.5	1.5	1.1	1.1	0	0	0	0	0.5	0.6	0.7	0.7	0	0	0	0	0.5	0.3	0
t(4;12)	1	0.1	0	0.8	0	0.2	0.9	0	0	0.7	0.6	0	0	0	3	0.3	3.1	0.7	1.5	0.5	0	0.9	0	1.1	0.3	0
t(4;13)	0.1	0	0	0.3	0	0.5	0.4	0	0.5	0.4	0	1.1	0.3	0	0.1	0	0	0	0	0	0	0	0.4	0	0.3	0.2
t(4;14)	0	0.2	0.4	0.5	0.3	0.5	0.7	0	0	0.7	0.3	0	0	0.3	0.1	0	1.3	1.4	0	1.1	0	0	0.2	0.5	0.3	0
t(4;15)	0.1	0	0	0.1	0.7	1.1	0	0	0	1.5	0.3	0	0.3	0	0.1	0	0	0.7	0	0	0	0	0	0	0.3	0
t(4;16)	0.3	0	0.4	0	0	0.6	0.2	0.3	0	0.4	0.3	0	0	0	0	0	0	0.3	0	0	0.4	0	0	0	0.3	0
t(4;17)	0.1	0	0	0.3	0	0.6	0.2	0.5	0	0.7	0.6	1.1	0	0	0	0	0	0.3	0	0.5	1.6	0	0.2	1.1	0.7	0
t(4;18)	0	0	0	0.3	0.3	0.1	0	0	0	0	0.3	0	0	0	0	0	0.6	0	0	0.5	0	0	0	0	0	0
t(4;19)	0.3	0	0	0	0.3	0	0.2	0.3	0	0.7	0	1.1	0	0.9	0	0.5	0	0.7	0.2	0	0.4	0	0	0	0	0.2
t(4;20)	0	0	0	0.1	0.3	0	0	1	0	0	0.6	0	0	0	0.3	0	0	0	0	0	0	0	0	0	1	0
t(4;21)	0	0	0	0.1	0	0	0	0	0	0	0	0	0	0	0	0	0	0	0	0	0	0	0.2	0	0.3	0
t(4;22)	0	0	0	0	0.3	0.2	0	0	0	0	0	0.5	0	0	0	0.5	0	0.3	0	0	0.4	0	0.2	0	0	0.5
t(5;6)	0.4	0.7	0.4	1.4	1.3	0.5	0.7	0	0	0.4	1.1	0.5	1.3	0.3	0	0.5	0	0	0.7	0	0.4	0.9	0.4	0.5	0	0
t(5;7)	0.3	0.2	0.4	0.8	0.7	0.5	0.2	0	0.5	0.7	0.3	0	0	1.2	0	0	0.6	0	0	0.5	1.6	1.4	0	0.5	1	0.2
t(5;8)	2.7	0.2	0	0	0	0.1	0.7	0.5	0	0	0.3	0	0.3	0.3	0.3	0	0	0	0	0	0	3.2	0.4	1.1	0.3	0
t(5;9)	0	0.5	0	0.4	0	0.1	0.2	0	0.5	1.1	0.6	0	0	0	0.6	0	0	0.3	0.5	0	0	0.5	0	0.5	0.3	0.5
t(5;10)	0.1	0.5	0	0.1	0	0.4	0.4	0.8	0	0	0.3	0	0	0	0.1	0	0	0	0	1.1	0	0.5	0.2	0.5	0.3	0
t(5;11)	1.2	0.5	0.4	0.5	1	0.8	0.7	0	0	0	1.1	0.5	0.5	0.6	0.1	0.3	0.6	0	0	0.5	0.4	0.5	0.2	0	0	0.2
t(5;12)	1.3	0.4	0.4	1	0.3	0.1	0.4	0	1	0	0	0.5	0	0.3	6.1	0.8	2.5	0.7	1.2	1.1	0	0	0.2	1.1	0.3	0
t(5;13)	0.4	0.1	0	0.4	0	0.6	0.2	0.5	0.5	0	1.1	0	0	0.3	0	0.3	0	0	0	0	0	0	0	0	1	0
t(5;14)	0.1	0.7	0	0.1	0.7	0.4	0.4	0	0	0.4	0	0.5	0.3	0	0	0.5	0	0	0.2	0.5	0	0.5	0.4	0.5	0	0
t(5;15)	0.3	0.5	0.4	0.7	1	0.5	0.4	0	1	0	0.3	0	1	0.3	0.6	0.3	0	0	0.5	1.6	0	0	0	1.6	0.7	0
t(5;16)	0	0.2	0	0.1	0.3	0.1	0.2	0.3	0	0.4	0.6	0	0	0	0.1	0	0	0	0	0	0	0.5	0.4	0	0	0
t(5;17)	0.4	0	0.4	0.3	0	0.1	0.7	0.5	0.5	0.4	0	1.1	0	0.3	0.1	0	0	0.7	0.2	0.5	0	0	0.2	0	0.3	0.2
t(5;18)	0.1	0.1	0	0.1	0	0.4	0.4	0	0	0	0.3	0	0	0.3	0	0	0	0	0	0	0.4	0.5	0.4	0	0	0
t(5;19)	0.5	0.1	0	0	0.3	0	0.4	1.3	0	0.4	0.3	0	0	0	0	0	0	0	0	1.1	0	0	0	0	0	0.3
t(5;20)	0.4	0	0	0.1	0	0.4	0	0	0	0	0	0	0	0	0	0.3	0	0	0.2	0.5	0	0	0.6	0	0.3	0.2
t(5;21)	0.1	0	0	0.1	0	0.1	0.4	0	0	0	0	0	0	0	0	0	0	0	0	0	0	0	0	0	0.3	0.2
t(5;22)	0	0	0	0	0	0.5	0.7	0.5	0.5	0	0	0	0	0.3	0.1	0	0	0	0.2	1.1	0.4	0	0.2	0.5	0	0.2
t(6;7)	0.4	0.2	0	0.7	1	0.6	0	1.8	1	0	0	0	1	0.9	0.3	0.8	0	0.7	0	0.5	0.4	0.5	0.8	0	0.3	0
t(6;8)	1.4	0.2	0.4	0.3	0	0.5	0.2	0.3	0	0.4	0.3	0.5	1.3	0	0	0.3	0.6	0.3	0.2	0	2	0.5	0.2	0.5	0.3	0
t(6;9)	0.8	0	0	0.4	1	0.4	0.4	0.8	1	0	0.8	0.5	1.3	1.9	0	0	0.6	0.7	0	0	0	0	0.4	0.5	0	0
t(6;10)	0.4	0.1	0	0.4	0	0.7	0.2	0.3	0	0.7	0.3	0	1.3	0.6	0	3.3	3.8	0	0	0.5	0	0	0	0	0	0
t(6;11)	1.4	1.5	0	0.7	0.3	0.2	1.1	0.5	0	1.5	0.6	0	2	1.9	0.3	1.4	0	1.4	0.5	0	0.4	0	0.2	1.6	0.3	0
t(6;12)	1.3	0.1	0	0.7	0	0	0	0	1	0.4	1.1	0	0	0	1.3	0.3	1.9	0.3	0.7	0.5	0	0	0.4	0	0.3	0.3
t(6;13)	0	0.1	0	0	0.3	0.4	0.2	0	0	0	0.3	0	1	0	0.4	0.3	1.3	0.3	0	0	0	0	0.2	0	0.7	0
t(6;14)	0.8	0.1	0	0.1	3.6	0.2	0.4	0.3	0	0.4	0	0.5	0.5	0.6	0.3	2.5	16.4	0	0	0.5	0.4	0.9	0	0	0.7	0
t(6;15)	1	0	1.3	0.3	0	0.2	0.4	1.3	0	0.7	0.3	1.1	0.8	0.3	0.3	0	0.6	0.3	0.5	0	0	0	0	0.5	0.3	0
t(6;16)	0.1	0.1	0	0.5	0.3	0.8	0.4	0	0	0.4	0.3	0	0.3	0	0	0.5	1.3	0.7	0	0	0	0	0	0	0.3	0.2
t(6;17)	0.4	0.2	0	0	0.7	0	0.4	1.6	0	0.4	0.3	1.1	0.8	0	0.1	0	1.3	0.3	0	0	0.8	0.5	0	0.5	0.3	0
t(6;18)	0	0	0	0	0	0.1	0	0.5	0.5	0	0.6	0	2.8	0	0.1	0	0	0	0	0.5	0	0	0.4	0.5	0.3	0
t(6;19)	0.1	0	0	0.3	2	0.2	0	1.3	0	0.7	0	0	0.3	0	0.1	0	0	0.3	0	0.5	0	0	0	0	0.7	0
t(6;20)	0.3	0	0	0.1	0	0	0.2	0.5	0	0	0	0	1	0.6	0.1	0	0.6	0	0	0	0	0	0	0	0.3	0
t(6;21)	0.3	0	0	0	0.3	0.2	0	0	0	0.4	0	0	0	0.3	0	0.5	0	0	0.2	0	0	0	0	0	0	0
t(6;22)	0.1	0.2	0	0	0.7	0	0.2	1	0	0.4	0	0	0.8	0.3	0	0.3	0	0.3	0	0	0	0	0	0.5	0	0
t(7;8)	0.8	0.4	0	0.4	0.7	0.1	0.2	0.8	1.5	0	0.6	0	0	0.9	0.4	1.6	0	0.3	0.2	1.1	0.4	0.5	0.2	1.1	0.3	0.3
t(7;9)	0.3	0.2	0.9	0.8	1.3	0.2	0.7	0.8	0	0	1.4	0	2.5	0.6	0	0.3	0.6	0	0.5	0.5	0	1.4	0.2	2.7	0	0
t(7;10)	0.5	0.5	0.4	0.3	1	0.8	0.4	0.3	0	0	1.1	0	0.3	0	0	0.8	0	0.7	0	1.1	0	0	0	0	0.3	0
t(7;11)	0.3	0.7	0.9	0.8	1.3	0.7	1.6	1	0	0.4	3.4	1.1	0.3	0.6	0.3	0.3	0.6	1.4	0.5	0.5	0	1.4	0.2	0.5	0.7	0
t(7;12)	0.6	0.1	0.4	0.5	0.7	0.1	0.2	1.3	0.5	0.4	0	1.1	0.3	0	0.9	1.4	1.9	0.7	0.5	0.5	0.4	0.5	0.4	0	0.7	0
t(7;13)	0.6	0.1	0	0.5	0	0	0.2	0	0.5	0	0.3	0	0	0	0.1	0.5	0	0.3	0	0	0.4	0.5	0.2	0	0.7	0
t(7;14)	0.1	0	0	0.4	0.7	1	0.2	0	0	0.4	0.6	0	0	1.6	0	0.3	0	1.4	0.2	1.1	0.4	0	0.4	0	0	0
t(7;15)	0.5	0.1	0.4	0.1	0.7	0.5	0.7	0.3	0.5	0	1.1	0	0	0	0.3	0	0.6	0	0	0.5	0	0.5	0	0.5	0.3	0
t(7;16)	0.1	0.1	3.6	0.1	0	0.1	0	0	1.5	0.4	0.3	0	0.8	0.3	0	0	0	0	0	0	0	0	0	0.5	1	0
t(7;17)	0.3	0.1	0	0.4	0	0	0.4	0.3	0.5	0	0.3	0.5	0.5	0.3	0	0	0	0	0.2	0.5	0	0.9	0.2	0	0.3	0
t(7;18)	0.3	0	0	0	0	0.1	0.2	0.5	0.5	0.7	0	0	0.8	0.6	0.1	0	0	0.3	0.2	0	0	0	0	0	0.7	0
t(7;19)	0.3	0.2	0	0.4	0.7	0.2	0.7	0	0	0	0	0.5	0	0.6	0	0	0	0	0.5	0	0.4	0	0.2	0	0.3	0
t(7;20)	0.1	0.1	0	0.3	0.3	0	0.7	0.5	1.5	0.4	0.3	0	0	0	0	0	0	0	0	0.5	0	0.5	0	0	0.3	0
t(7;21)	0.1	0	0.4	0	0	0.4	0.4	0	0.5	0	0	1.1	0.5	0	0.1	0	0	0	0	0	0	0	0	0.5	0.3	0.2
t(7;22)	0.1	0.1	0.4	0	0.3	0.1	0.4	0	0	0.4	0	0.5	0.5	1.2	0.1	0.5	0	1.4	0	2.2	0	0	0.6	1.1	0	1.9
t(8;9)	3.5	0.4	0	0.5	0	0.6	1.3	0	1.5	0	1.1	0	0.5	1.2	0.1	0.3	0	0	0	0	0	0.5	0.2	0.5	0.7	0
t(8;10)	1	0	0	0.1	0	0.7	0	0.8	0	0.4	0	0	0.8	0	0.3	0	0	0	0.2	0.5	0	0.5	0	0	0.7	0
t(8;11)	0.3	0.4	0.4	1.1	0.7	0.5	0.9	0	0	1.1	0.3	0	0.3	0.3	0.1	0.8	0	1	0	0	1.2	0	0.2	0.5	0.3	0
t(8;12)	1.4	0.1	0	0.4	1	0.4	0.4	0	0	1.1	0.6	0.5	0.3	0.6	1.6	0.8	1.3	0	0.5	0.5	0.8	1.4	0.2	0	1	0
t(8;13)	1.4	0	0	0.5	0	0.8	0.2	0.3	1	0	0.6	0	0.3	0.3	0.3	0	0	0	0	0.5	0.8	0	0	0.5	0.3	0.3
t(8;14)	0.5	0.7	0	0.4	0.3	0	0.2	1	2	0.4	0.8	0	0.5	0.3	0.1	0.3	0	0	0	1.6	1.2	0	0	0.5	0	0
t(8;15)	0.8	0.5	0	0.5	1	0.4	0.4	1.6	1.5	0.4	0.3	0	0.8	0.6	0.1	0.3	0.6	0.3	0	0.5	0	0.5	0.6	0	0	0.2
t(8;16)	0.3	0.1	0	1.5	0.3	0.1	0.2	0.8	2	0	0	0	0.3	0	0	0	0	0	0.2	0	1.6	0	0	0	0	0
t(8;17)	0.5	0.6	0	0.4	1	0.4	0.7	0.8	1	1.5	0	1.1	0.3	0	0	0.3	0	0	0.2	0	0	0	0.6	0.5	1	0
t(8;18)	0.4	0.1	0	0	0.3	0.2	0	0	0	0.4	0	0	0	0	0	0	0	0	0	0.5	0	0	0	0	0	0.3
t(8;19)	0.1	0.4	0	0.4	1	0.1	1.1	0.8	1.5	0.7	0	0	0	0	0	0	0	0.7	0.2	0	0	2.7	0	0	0	0
t(8;20)	0	0.1	0	0.1	0	0.2	0	0.3	1.5	0	0	0	0	0	0.1	0	0	0	0	0	0	1.8	0	0	0	0
t(8;21)	0.1	0	0	0.3	0	0.2	0	0.3	0	0	0	0	0	0.3	0	0	0	0	0	0	0	0	0	0.5	0.7	0
t(8;22)	0.3	0.2	0	0.1	0	0	0.2	0.5	1.5	0	0.6	0	0.3	0.3	0.1	0.3	0	0.3	0	1.6	0	0	0	0	0.3	0.2
t(9;10)	0.5	0	0	0.3	0	0.6	0	0.3	0	0.4	2	0	0.3	1.6	0	0	0	0	0.2	0	0	0.9	0.2	0	0	0
t(9;11)	1.3	0.2	0.4	0.4	0.3	1.8	0.2	0.3	0.5	0	1.1	0	0.3	3.1	0.3	0	0	0.3	0	1.1	0	0	0.4	0.5	0	0
t(9;12)	1.5	0	0	0.1	0	0.1	0.7	0.8	0	0.7	0.6	0.5	0.5	1.2	2.7	1.6	1.9	0.7	0.2	0	0	0.5	0.2	0.5	0.7	0.2
t(9;13)	0.4	0	0.9	0.3	0.3	0.5	0.4	1.3	0.5	0	0	0	0.5	0.3	0	0	0	0.3	0	2.2	0	0.9	0	0	0.3	0
t(9;14)	0	0.2	0.4	0.4	0.3	0.4	1.6	0.3	0	0.7	0.6	0	0.5	0.3	0	0	0.6	0.3	0.5	0	0	0.5	0.2	0.5	0.3	0
t(9;15)	0.6	0.6	0	0.3	0	1	0.2	0	1	1.1	0.6	0.5	0.5	0.3	0.1	0.3	0	0	0.2	0.5	0	0.5	0	0	1	0
t(9;16)	0	0.2	0	0	0	0.1	0.2	0	0	1.5	0.3	0	0	0.9	0	0	0	0	1.2	0	1.2	0.5	0.2	0.5	0	0
t(9;17)	0.3	0.7	0	0.3	0	0	0.7	0.5	1.5	0.4	0.6	0.5	0	0	0.4	0	0	0	0	3.8	0	4.1	0.2	1.6	0.3	0
t(9;18)	0.3	0.1	0	0.1	0	0.2	0	0	0	0	0.6	0	0	0	0	0	0	0	0	0	0	0	0	0	0.3	0
t(9;19)	0	0	0	0.4	0	0	1.1	0.3	0	0.4	0.6	0.5	0.3	0.3	0	0	0	0	0	0	0	0.5	0	0	0	0
t(9;20)	0	0	0	0.3	0.3	0.2	0	0	0	0.4	0.3	0	0.3	0.9	0	0	0	0	1.2	0	0.4	0	0	0	1.3	0
t(9;21)	0.1	0	0	0	0	0.5	0.2	0.3	0	0	0	0	0.5	0.3	0	0	0	0	0	0	0	0	0	0	0	0
t(9;22)	0.1	0.1	0	0.1	0	0.1	0.2	0.3	0	0	0	0.5	0	0.6	0	0.3	0	0.3	0.2	0	0	0	0	1.1	0.3	0.5
t(10;11)	0.1	0	1.3	0	1.3	0.2	0.2	0.3	0	0.7	0.6	1.1	0.5	0.3	0.3	0.5	0	1.4	0.2	1.6	0.4	0.5	0	0.5	0.7	0.2
t(10;12)	0.1	0.1	1.3	0.3	0	0.1	0	0	0	0	0.8	0	0.3	0.6	3	2.5	2.5	0	0.2	0.5	0.4	0	0	1.6	1	0
t(10;13)	0.1	0.2	0	0.1	0	0.4	0	0.3	0.5	0.4	0	0	0	0.3	0.6	0	0	0.3	0	0.5	0	0	0.2	0	0	0
t(10;14)	0	0	0	0	0	0.2	0	0	0	0.4	0	0	0	0	0	0.3	0.6	0	0.2	0.5	0	0.9	0	0.5	0	0
t(10;15)	0.3	0.1	0.4	0.5	0	0.5	0.2	0	0	0.4	0.3	0	0	0.3	0	0	0	0	0	0	0	0	0	0.5	0.3	0
t(10;16)	0.3	0.1	0.4	0.7	0	0	0	0	0	0	0	0	0	0	0	0	0	0.7	0.2	1.6	0.4	0	0	0	0.3	0
t(10;17)	0	0.5	0.9	0.3	0	0.2	0.2	5.2	1	0.4	0.3	0.5	0.3	0	0	1.1	0	0	0.2	1.1	0	0.9	0	0	0.7	0.2
t(10;18)	0	0.1	0	0	0.3	0	0	0.5	0.5	0	0	0	0	0	0	0	0.6	0	0	1.1	0	0	0	0	0	0
t(10;19)	0.4	0	0	0.3	0.3	0.1	0.2	1.3	0	0.4	0.8	0	0.5	0	0	0	0	0	0	0	0	2.7	0	0	0.3	0.2
t(10;20)	0.1	0	0	0.3	0	0	0.4	0	0	0	0	0	0	0	0	0	0	0	0	0	0	0.5	0	0	0	0
t(10;21)	0.1	0	0	0	0	0.1	0.2	0	0	0	0	0	0.3	0.3	0	0	1.3	0	0	0	0	0.5	0.6	0	0	0.3
t(10;22)	0	0.1	0.4	0	0	0.2	0.2	0	0.5	0.4	0	0	0	0	0.1	0	0.6	0	0	0	0	0	0	0.5	0.3	0.3
t(11;12)	0.5	0.1	0.9	0.3	1.3	0.7	0.9	0.5	0.5	0.4	0.8	1.1	0.3	1.2	1.6	0.5	3.8	0.3	1	0.5	0	0	1	1.1	0.3	0.2
t(11;13)	0	0	0	0.3	1.3	0.5	0.2	0	1	0.4	0.3	0	0.3	0	0.1	0	0	0	0.5	0	0	0.5	0.2	0	0.3	0.2
t(11;14)	0.3	0.2	0.9	0.3	1.3	0.6	1.3	0	0	0.4	0.6	0	0.3	1.6	0.3	0	0	0.7	0.2	2.2	0	0	0.4	1.1	0.7	0.2
t(11;15)	0.3	0	0.4	0.7	0.3	0	0.2	0.5	0	0.7	0.3	0	0.5	0.3	0.1	0	0	0	0.2	1.1	0	0.5	0	0	0	0
t(11;16)	0.3	0.2	0.4	0.4	0	0.2	0.2	0	0	0	0	0	0	0	0.1	0	0	0	0	0	0.4	0.5	0.2	0	0	0
t(11;17)	0.4	0.1	0	0.3	0.7	0	0.4	0.3	1.5	0	0.3	4.7	0.3	0	0.3	0.5	1.3	0.3	0.7	0.5	0.4	0	0.4	2.2	0	0.5
t(11;18)	0	0	0	0.4	0.3	0.7	0.2	0	0	0	0.8	0	0.5	0	0	0	0	0.3	0.2	0.5	0	0	0	0	0	0
t(11;19)	0.9	0.1	0.4	0.3	2.3	0.5	2.4	0.8	0	0	0.3	0	1.5	0	0.3	0	0	0.7	0	1.1	0.4	0.9	0.2	0	0	0
t(11;20)	0	0	0	0.7	0	0.2	0.2	0.3	0.5	0	0	0	0.3	0	0	0	0	0	0	0	0	0.5	0	0	0	0
t(11;21)	0	0.2	0	0	0.3	0	0.2	0.3	0	0	0.3	0	0	0	0	0	0	0.3	0	0	0	0	0	0	0	0
t(11;22)	0	0.1	0.4	0	0.3	0.2	0	0.3	0	0	0	0	0	0.3	0	0	0	0.7	0	0	0	0.5	0	0.5	1	63.2
t(12;13)	0.4	0.1	1.3	0.1	0	0.4	0.4	0	0.5	0	0	0	0	0.3	2.7	0	2.5	0	0.5	0	0.8	0	0.4	0	0	0.2
t(12;14)	0.5	0.1	0	0.1	0.3	0.5	0.4	0.3	0.5	0.4	0.3	0	0	0.3	1.8	30.6	10.7	0	0.2	1.1	0	0	0	0	0.3	0
t(12;15)	0.4	0	0	0.5	0.7	0.4	0.9	0	0	0.4	0.3	0	0.5	0.3	1.4	0.3	0	0	0	0	0	0.9	0	0.5	0.3	0
t(12;16)	0.3	0	0	0	0	0.2	0.2	0	0	0.4	0	0.5	0.3	0	0.4	0.5	0.6	0	50.4	0	0.8	0	0	0	0	0.2
t(12;17)	0.6	0	0.9	0	0	0.2	0	1.3	0.5	0.4	0.3	0.5	0	1.2	2	0	3.1	0.7	0	0.5	0	0	1.4	0.5	0.3	0
t(12;18)	0.4	0	0	0.3	0	0.2	0.2	0	0	0	0.3	0	0	0	2.8	0.3	3.1	0.3	0.5	0	0	0	0	0	0.3	0
t(12;19)	0.3	0.1	0	0	0.3	0.1	0.2	0	0	0	0.6	0	0	0	0.6	0	0	0.3	0.5	0.5	0	0	0	1.1	0.3	0
t(12;20)	0.3	0	0	0	0	0.1	0	0.5	0	0.4	0	0	0	0.3	0.7	0	1.3	0	0	0.5	0	0	0	0	0	0
t(12;21)	0.1	0	0	0.1	0	0	0	0.5	0	0	0	1.1	0	0.9	1	0.3	0	0	0.2	0	0.4	0.9	0	0.5	0.3	0
t(12;22)	0	0	0	0	0.3	0.4	0.2	0	0	0.4	0.3	0	0	0	0.4	0.5	0	0.3	0.5	0	0	0	0.2	0	0	0.7
t(13;14)	0.1	0.4	0	0.4	0.7	0.6	0.2	0.3	0	1.5	0.3	0	0.5	0.3	0.3	0	0	0	0	0.5	0.4	0	0	0.5	0	0.2
t(13;15)	0.1	0	0.4	0.1	0.3	0.1	0.2	0.3	0.5	0.4	1.1	0.5	0.3	0.3	0.1	0.3	0	0.3	0	0	0	0	0	1.1	1	0.2
t(13;16)	0.3	0	0.9	0.3	0	0.1	0	0	0	0.4	0.3	0	0	0.3	0.6	0	0	0.3	0	0	0.4	0	0.2	0.5	0.3	0
t(13;17)	0	0.2	0.4	0	0.3	0.2	0.2	1	1.5	0	1.4	1.1	0.5	0.3	0.3	0.3	0	0	0	0	0	0.5	0	0	0.7	0
t(13;18)	0	0	0	0	0	0.2	0.2	0.3	0	0	0	0	0.3	0.3	0	0	0	0	0	0	0	0	0	0	0	0
t(13;19)	0	0	0	0.3	0.3	0.2	0	0.3	0	0.4	0	0	0	0	0.1	0	0	0	0	0	0	0	0	0	0.7	0
t(13;20)	0.1	0.1	0.4	0	0	0.4	0.4	0	0	0	0	0	0	0	0	0	0	0	0	0.5	0.4	0	0	0	0.7	0
t(13;21)	0	0.2	0	0.1	0	0.1	0.2	0	0	0	0	0	0.5	1.2	0.1	0.3	0	0	0	0	0	0	0	0	0	0
t(13;22)	0.4	0	0	0.3	0.3	0.1	0	0	1	0	0	0	0.3	0.3	0.3	0	0	0	0	0	1.2	0	0	0	0.3	0.3
t(14;15)	0.1	0.2	0	0.7	0.7	0	0.7	1	0	0	0.8	0	0.5	0.3	0.1	0.3	0.6	0.7	0	0	0	0.9	0	0.5	0	0
t(14;16)	0	0	1.3	0.1	0.3	0.2	0	0	1	0	0.3	0	0.3	0	0	0	0	0.3	0.2	0	0	0	0.6	0	0	0
t(14;17)	0	0	0	0.1	0	0	0.2	0.3	0.5	0.7	0.3	1.6	0	0	0.1	0	0	0	0	0	0.4	0	0.2	0	0	0
t(14;18)	0.3	0	0	0	0.3	0	0.4	0.3	0	0	1.4	0.5	0	0	0	0	0	0	0	0	0.4	0	0	0	1	0
t(14;19)	0.1	0	0.4	0	0.7	0	0	0	0	0	0.6	0	0.5	0	0	0	1.3	0.3	0	0	0	0	0	0	0	0
t(14;20)	0	0	0	0	0	0.1	0	0	0	0	0.3	0	0.3	0.3	0	0	0	0.3	0	0	0.4	0	0.2	0	0	0
t(14;21)	0	0	0	0	0	0.8	0	0	0	0	0	0	0	0.9	0	0	0	0.3	0	0	0	0	0	0	0.3	0
t(14;22)	0.1	0	0	0.5	0	0.1	0.2	0	0	0	0.8	0	0	0	0.1	0	0	0.7	0	0	0	0	0	1.6	0	0.3
t(15;16)	0.1	0.5	0	0.3	0.7	0.1	0.2	1	0.5	0.4	0.3	0	0.3	0	0	0	0	0	0	0.5	0.4	0	0	0	0.3	0
t(15;17)	0	0.4	0.4	0.3	0	0.1	0.9	0	1	0.7	0.8	0.5	0.3	0.3	0.3	0	0	1	0	0	0	0	0	0	0	0.2
t(15;18)	0	0	0	0.5	0.7	0.1	0.2	0	0	0	0.6	0	0	0.9	0.1	0	0	0	0	0	0	0	0	0	1	0
t(15;19)	0.3	0	0.9	0	1	0.6	0.7	0.8	0	0	0.3	0	0	0.3	0	0	0	0.3	0	0	0	0	0	0	0	0
t(15;20)	0.1	0	0.4	0	0	0	0	1	0.5	0	0.3	0	0	0	0.1	0	0	0	0	0	0	0	0	0	1	0
t(15;21)	0.3	0	0	0.3	0	0	0.2	0	0	0.4	0	0	0.3	0	0.1	0	0	0.3	0	0	0	0	0	0	0	0.2
t(15;22)	0.3	0	0	0.5	0	0.2	0.2	0	0	0	0	0	0.5	0	0.1	0	0	0.3	0	0.5	0	0.5	0	0	0.3	0.3
t(16;17)	0	0.5	0	1.1	0	0.2	0.4	0.8	0	0.4	0.3	1.6	0	0	0.3	0	0	0	0	0.5	0.4	0	0	0.5	0	0
t(16;18)	0	0	0	0.3	0	0	0	0.3	0	0	0.3	0	0	0	0.1	0	0	0	0.2	0	0	0	0.4	0	0.3	0
t(16;19)	0.1	0	0	0	0.7	0	0.4	0.3	0	0.7	0	0	0.3	0	0	0	0	0	0	0	0	0	0	0	0.3	0
t(16;20)	0	0	0	0.1	0	0.1	0	0	0	0.4	0.3	0	0	0	0.1	0	0	0.3	0.2	0	0	0.5	0	0	0.3	0
t(16;21)	0	0	0.4	0	0	0	0.2	0.3	0.5	0.4	0	0	0.3	0	0	0	0	0	0	0	0	0	0	0	0	0.5
t(16;22)	0	0.4	0	0	0	0.1	0	0.3	0	0	0	0	0	0	0	0	0	0.7	0	0	0	0.5	0.2	0	0	0.3
t(17;18)	0.1	0	0	0	0	0	0.2	0.8	1	0	0.3	0	0	0.6	0.1	0	0	0	0	0	0	0	0.2	0	0.7	0
t(17;19)	0.1	0	0.9	0.4	1.3	0.2	0.2	0.5	0	0	0.3	2.6	0.5	0.3	0	0	0	0.3	0.2	0	0	1.4	0	0	0.3	0.3
t(17;20)	0	0.5	0	0	0	0	0	0.3	1	0	0.3	0	0.5	0.3	0.3	0	0	0	0	0	0	0	0	0	0	0
t(17;21)	0	0.2	0.4	0	0	0.1	0	0.3	0.5	0	0.3	0.5	0	0	0	0.3	0	0.3	0	0	0	0.9	0.2	0	0	0
t(17;22)	0.1	0	0	0	0	0.1	0	0.8	0	0.4	0	2.1	0	0.3	0	0	0	0.7	0	0.5	0.8	0.9	0.2	0	0.7	0.5
t(18;19)	0	0.1	0	0.3	0.7	0.4	0	0	0	0	0	0	0	0	0	0	0	0.3	0	0.5	0	0	0	0	0	0.2
t(18;20)	0	0	0	0	0	0	0	0	0	0	0	0	0	0	0	0	0	0	0	0.5	0	0	0	0.5	0	0
t(18;21)	0	0	0.4	0	0	0.1	0	0.3	0	0	0.3	1.1	0	0	0	0	0	0	0	0	0	0	0	0	0	0.3
t(18;22)	0.3	0.1	0	0	0.3	0	0	0	0	0	0.6	1.6	0	0	0	0	0	0.3	0	0	0	0	0.4	0	0.3	0
t(19;20)	0.1	0	0	0.1	0.3	0	0	0.3	0	0	0	0	0	0	0	0	0	0.3	0.2	0	0.4	0	0	0	0.3	0.2
t(19;21)	0	0.1	0.9	0	0.7	0	0.4	0	0	0	0	0.5	0	0	0	0	0	0	0	0	0	0	0	0	0	0
t(19;22)	0	0	0	0	1	0	0	0	0	0	0	0	0	0	0	0	0	0.7	0.2	0	0	0.5	0	0	0.3	0.5
t(20;21)	0	0	0	0	0	0	0	0	0	0	0	0	0	0	0	0	0	0	0.2	0	0	0	0.2	0	0.7	0
t(20;22)	0	0	0.4	0	0	0	0	1.6	0	0	0	0	0	0	0	0	0	0.3	0	0	0	0	0	0	0.3	0.9
t(21;22)	0.1	0	0	0.3	0	0	0	0	0.5	0	0	0	0	0.3	0	0	0	0.3	0	0	0	0	0.2	0.5	0	0.9
t(X;1)	0.5	6.1	0	0.3	0	0.7	0.2	0	0.5	0.7	0.3	0.5	0	0.6	0.3	0	0	0.3	0	0.5	0.4	0.5	0.6	0.5	0.3	0
t(X;2)	0.3	0.2	0.9	0.3	0	0.6	0.2	0	0	0	0	0	0	0.3	0	0	0	0	0	1.1	0	0.5	0.4	0	0	0
t(X;3)	0	0.1	0.4	1.1	0	0.1	0.2	0	0.5	0	0	0	0	0.6	0	0.3	0	0	0	1.6	0	0	0.4	0	0	0
t(X;4)	0.3	0	0	0.1	0	0.1	0.4	0	0	0	0.6	0	0	0	0	0	0.6	0	0	0.5	0	0	0.2	0.5	0	0
t(X;5)	0.3	0.1	0	0	0	0.1	0.2	0	0	0	0.3	0	0	0	0	0.3	0	0	0	0.5	0	0.5	0.2	0	0	0
t(X;6)	0.1	0	0	0.1	0.3	0	0.2	0	0.5	0.4	0	0.5	1.8	0	0	0.5	0	0	0	0	0	0	0.4	0	0.3	0
t(X;7)	0.1	0	0	0.3	0.3	0.1	0	3.1	0.5	0	0	0.5	0.3	0	0	0	0	0	0	0.5	0	0	0.6	0	0.3	0
t(X;8)	0.3	0.4	0	0.4	0.3	0.2	0.2	0.3	0	0.4	0	0	0.3	0	0.1	0	0	0.3	0	0	0	0	0.6	0	0.3	0
t(X;9)	0.3	0.1	0	0.3	0	0.2	0	0	0	0.7	0.8	0	0	0	0.1	0	0	0	0.2	0	0	0	0	0	0.3	0.2
t(X;10)	0.3	0.1	0	0.3	0	0.1	0.2	0	0	1.8	0.3	0	0.5	0	0	0.3	0	0.3	0	0	0	0.5	0.2	0	0.7	0
t(X;11)	0.3	0	0	0	0	0.6	0.4	0	0.5	0	0	0.5	0	0	0	0.3	0	0	0	0	0	0	0.2	0	0.7	0
t(X;12)	0.1	0.1	0	0	0.3	0	0.2	0.3	0.5	0	0	0	0	0.3	0.4	0.5	1.3	0.3	0.5	0	0	0.5	0.2	0	0.3	0
t(X;13)	0.3	0.1	0	0	0	0.1	0	0	1	0.7	0	0	0	0	0	0.3	0	0	0.2	0	0	0	0	0	0	0.2
t(X;14)	0	0	0	0	0	0.1	0.4	0	0	0	0	0	0	0.3	0	0.3	0.6	0	0	0	0	0	0.4	0	0	0
t(X;15)	0.1	0.1	0.4	0	0	0.6	0.2	0	0	0.4	0	0	0	0	0	0	0	0	0	0	0	0	1.2	0	0.3	0
t(X;16)	0	0	0	0	0	0	0	0.3	0	0	0	0.5	0	0.3	0	0	0	0	0	0	0	0	0	0	0	0.2
t(X;17)	0	2.4	0	0	0	0.4	0	0	0	0	0.6	0.5	0	0.3	0	0	0	0.3	0.2	0	0	0	0	0	0	0
t(X;18)	0.3	0	0.9	0	0	0	0	0	0	0	0	0	0.3	0	0	0	0	0	0	0.5	0	0.5	55.8	0	0.3	0.2
t(X;19)	0.1	0.1	0	0.1	0.3	0.2	0	1	0	0.4	0	0	0.3	0.3	0	0	0	0	0	0	0	0	0	0	0	0
t(X;20)	0	0	0.4	0	0.3	0	0.4	0	0	0	0	0	0	0	0	0	0	0	0	0	0	0	0.6	0	0.7	0
t(X;21)	0	0.1	0	0.4	0	0.2	0	0	0	0	0	0	0	0	0	0	0	0	0	0	0.4	0	0	0	0.3	0
t(X;22)	0	0	0	0.3	0	0.1	0	0.3	0.5	0	0	0	0	0	0	0.3	0	0.3	0	0.5	0	0	0.2	0	0.3	0
No. translocations	772	805	224	734	306	822	450	384	191	274	319	356	184	393	702	366	158	292	403	186	251	221	518	184	300	585
Frequencies
0	63	97	155	65	123	50	73	105	152	110	94	171	114	115	111	142	195	122	151	139	169	155	128	147	85	156
<1%	231	237	233	225	210	228	229	217	206	221	226	215	218	226	235	236	224	226	240	208	235	232	245	212	219	250
1-<10%	21	15	19	28	43	25	24	36	47	32	27	37	35	27	17	16	27	27	12	45	17	21	7	41	34	2
>10%	1	1	1	0	0	0	0	0	0	0	0	1	0	0	1	1	2	0	1	0	1	0	1	0	0	1
