# Supplementary material for: Distinct Signatures of Chromosomal Involvement in 59 251 Translocations Across 58 Tumor Types. A Novel Perspective
Source: Genes Chromosomes Cancer. 2025 May 10;64(5):e70053. doi: 10.1002/gcc.70053 (PMC12065015; doi:10.1002/gcc.70053)
Supplement: Supplementary file 3 — Table S3. [file GCC-64-e70053-s004.xlsx]

## Sheet: S3A
Supplementary Table S3A. Frequencies in absolute numbers of all translocation types in 11 major tumor groups. For abbreviations, see Table S1.
Translocation	AML	MDPD	ALL	PCN	B-ML	T/NK-ML	BET	MET	MNET	BMT	MMT
t(1;2)	94	30	35	35	78	16	8	97	20	49	35
t(1;3)	140	86	38	37	115	23	9	113	16	27	73
t(1;4)	60	16	31	37	63	12	6	79	16	16	24
t(1;5)	77	33	42	40	54	11	6	69	11	13	23
t(1;6)	66	41	28	44	123	15	11	86	15	42	24
t(1;7)	130	115	52	33	63	12	3	80	15	30	33
t(1;8)	67	13	22	59	65	13	14	81	10	26	25
t(1;9)	51	43	69	41	61	12	6	68	8	15	27
t(1;10)	52	2	11	23	36	10	4	35	8	10	43
t(1;11)	157	30	65	31	81	17	7	95	23	22	40
t(1;12)	80	31	64	33	45	8	10	58	15	86	39
t(1;13)	43	21	23	13	89	13	6	28	9	22	36
t(1;14)	33	22	70	39	122	23	2	47	18	20	34
t(1;15)	37	16	31	27	53	5	3	51	8	13	28
t(1;16)	75	29	35	96	33	5	2	82	19	6	87
t(1;17)	66	19	23	23	69	11	1	32	35	14	32
t(1;18)	30	11	22	27	46	4	3	31	5	3	13
t(1;19)	47	29	642	68	59	13	3	47	14	12	34
t(1;20)	22	10	12	27	14	7	2	18	7	7	14
t(1;21)	56	30	28	25	23	2	2	18	3	5	11
t(1;22)	133	15	25	24	45	6	0	26	9	27	25
t(2;3)	143	36	15	13	101	18	17	72	4	10	26
t(2;4)	34	3	14	5	26	6	1	22	10	6	22
t(2;5)	51	16	17	2	43	93	3	34	4	7	22
t(2;6)	26	10	7	6	37	8	9	23	5	12	15
t(2;7)	50	17	24	8	57	9	6	35	10	14	16
t(2;8)	24	7	16	28	138	5	7	20	3	13	19
t(2;9)	18	7	42	6	18	6	5	18	1	3	16
t(2;10)	20	0	7	1	17	2	0	14	3	7	9
t(2;11)	96	54	26	3	39	6	3	32	6	20	17
t(2;12)	58	7	33	8	20	12	6	15	4	47	26
t(2;13)	16	4	5	9	43	12	2	10	9	9	102
t(2;14)	20	1	44	10	74	5	2	11	4	9	6
t(2;15)	23	4	7	1	13	4	2	29	5	9	11
t(2;16)	25	3	14	1	12	2	1	7	5	9	7
t(2;17)	34	1	11	2	26	7	2	7	2	5	15
t(2;18)	11	3	5	0	62	1	2	10	1	5	7
t(2;19)	9	1	2	1	19	2	3	8	1	5	12
t(2;20)	7	2	1	2	10	0	0	5	1	0	7
t(2;21)	19	5	7	2	9	2	0	4	2	0	3
t(2;22)	9	1	7	1	17	3	0	4	4	4	14
t(3;4)	33	17	11	4	52	3	4	46	1	5	17
t(3;5)	160	60	13	11	32	4	6	197	4	7	19
t(3;6)	65	20	12	7	47	12	6	75	8	13	14
t(3;7)	72	29	12	3	49	15	4	64	10	10	15
t(3;8)	79	25	9	15	67	13	109	73	5	13	22
t(3;9)	26	12	32	1	41	10	3	35	4	11	13
t(3;10)	34	10	11	3	34	3	2	28	3	8	9
t(3;11)	73	31	20	10	35	9	1	42	6	9	23
t(3;12)	170	53	42	4	28	6	3	40	2	120	20
t(3;13)	29	7	4	3	59	1	1	22	3	10	9
t(3;14)	33	8	12	15	219	10	2	41	1	10	18
t(3;15)	23	8	6	4	18	2	0	24	4	11	12
t(3;16)	30	7	5	2	17	5	1	18	1	5	7
t(3;17)	101	13	3	3	34	7	2	38	7	6	23
t(3;18)	25	13	4	2	28	2	2	14	3	1	6
t(3;19)	10	1	6	3	25	2	2	38	1	5	10
t(3;20)	19	1	5	1	11	4	2	17	2	3	6
t(3;21)	122	68	5	2	7	3	2	5	2	3	1
t(3;22)	22	6	4	5	79	7	0	17	4	3	8
t(4;5)	28	7	5	3	10	3	4	17	2	7	9
t(4;6)	27	5	6	7	10	2	1	25	7	19	9
t(4;7)	46	7	14	9	23	7	2	25	2	8	8
t(4;8)	18	3	3	2	21	2	7	27	1	3	7
t(4;9)	17	4	16	9	20	10	2	18	1	6	13
t(4;10)	18	5	5	1	10	0	1	18	6	6	7
t(4;11)	107	10	748	5	25	6	3	25	7	7	5
t(4;12)	71	19	19	1	21	13	8	18	2	32	18
t(4;13)	13	3	9	1	20	2	1	11	3	2	7
t(4;14)	12	2	7	44	19	7	0	18	3	10	9
t(4;15)	31	5	7	3	12	1	1	16	2	4	5
t(4;16)	12	3	3	1	5	4	2	10	4	2	4
t(4;17)	39	10	4	7	26	2	1	13	4	2	13
t(4;18)	4	1	0	2	7	0	0	4	1	1	1
t(4;19)	7	0	2	4	10	3	2	8	2	5	16
t(4;20)	8	4	3	2	6	1	0	6	2	2	3
t(4;21)	17	3	4	0	5	0	0	2	0	0	3
t(4;22)	5	10	2	2	12	3	0	5	1	3	13
t(5;6)	51	15	16	5	20	4	3	33	8	4	16
t(5;7)	89	20	14	3	19	7	2	22	4	2	23
t(5;8)	30	15	12	6	12	5	21	16	5	16	17
t(5;9)	33	12	27	5	13	4	0	15	3	9	12
t(5;10)	36	10	11	2	12	5	1	16	3	2	14
t(5;11)	162	14	16	7	14	2	9	31	10	11	9
t(5;12)	99	97	39	8	11	5	10	20	2	61	13
t(5;13)	29	14	6	3	20	1	3	14	6	6	11
t(5;14)	22	8	55	3	19	10	1	18	6	4	11
t(5;15)	24	5	22	3	12	2	2	23	2	5	16
t(5;16)	28	7	5	5	6	1	0	12	2	3	5
t(5;17)	151	42	8	1	12	1	3	14	3	6	8
t(5;18)	27	12	9	0	5	2	1	9	2	0	6
t(5;19)	16	2	2	4	2	4	4	11	1	0	5
t(5;20)	11	12	2	3	0	1	3	4	1	1	9
t(5;21)	26	9	6	1	2	1	1	4	0	0	4
t(5;22)	15	4	2	7	2	1	0	11	0	1	9
t(6;7)	41	6	33	6	26	9	3	31	2	9	18
t(6;8)	45	13	6	19	35	8	11	18	3	7	13
t(6;9)	230	25	16	5	24	2	6	22	7	6	7
t(6;10)	13	5	7	3	22	5	3	16	4	25	6
t(6;11)	237	12	34	11	22	7	11	39	2	14	18
t(6;12)	54	15	28	8	35	5	10	17	8	16	25
t(6;13)	20	8	8	4	40	3	0	9	3	14	9
t(6;14)	21	8	53	17	48	15	6	20	2	41	10
t(6;15)	20	6	3	3	10	2	8	25	8	5	11
t(6;16)	19	6	2	6	7	7	1	17	4	9	7
t(6;17)	30	5	7	5	19	1	3	17	5	10	10
t(6;18)	11	1	3	0	16	1	0	4	2	1	6
t(6;19)	8	2	13	2	17	4	1	20	1	3	8
t(6;20)	10	1	3	3	7	1	2	4	1	3	2
t(6;21)	20	11	7	1	9	0	2	5	0	2	2
t(6;22)	9	2	3	4	7	2	1	13	0	3	6
t(7;8)	44	11	18	7	18	1	6	25	2	18	15
t(7;9)	34	3	92	9	17	13	2	27	8	3	20
t(7;10)	33	7	44	3	19	2	4	28	5	6	4
t(7;11)	215	34	39	6	44	7	2	40	19	8	13
t(7;12)	136	32	46	5	18	13	5	36	4	20	28
t(7;13)	36	12	8	4	29	3	5	11	3	4	13
t(7;14)	30	13	35	17	18	22	1	16	5	9	9
t(7;15)	24	8	16	8	14	7	4	19	6	9	6
t(7;16)	19	4	1	4	6	2	1	17	4	6	24
t(7;17)	88	23	11	7	12	6	2	10	2	2	28
t(7;18)	20	4	2	1	7	1	2	8	0	2	8
t(7;19)	28	11	9	5	12	2	2	16	2	0	14
t(7;20)	21	7	4	5	0	1	1	19	2	2	5
t(7;21)	54	7	4	6	2	2	1	8	2	2	6
t(7;22)	13	4	9	1	9	1	1	11	3	7	21
t(8;9)	39	50	53	2	79	6	27	27	4	4	12
t(8;10)	27	1	8	3	11	6	8	13	0	4	6
t(8;11)	44	11	8	15	41	4	2	29	5	10	10
t(8;12)	89	19	27	6	26	8	11	17	3	23	18
t(8;13)	32	44	20	15	42	6	11	18	2	5	11
t(8;14)	24	2	272	65	1185	6	4	23	4	7	10
t(8;15)	16	2	7	10	13	4	6	26	1	6	9
t(8;16)	201	2	3	4	8	1	2	26	1	1	6
t(8;17)	37	7	4	7	33	6	4	27	3	3	15
t(8;18)	14	3	3	3	22	2	3	5	0	2	5
t(8;19)	25	0	1	5	7	0	1	28	0	2	8
t(8;20)	16	1	3	3	6	2	0	10	0	1	7
t(8;21)	2248	44	7	4	10	1	1	7	1	2	5
t(8;22)	34	12	104	54	237	3	2	12	2	6	9
t(9;10)	25	1	23	3	15	3	4	10	8	1	10
t(9;11)	711	21	84	8	21	6	10	30	5	9	9
t(9;12)	25	34	70	8	23	6	12	14	4	31	17
t(9;13)	17	7	35	7	38	6	3	21	0	2	9
t(9;14)	7	7	36	8	74	13	0	26	3	3	9
t(9;15)	13	5	24	3	16	10	5	25	3	6	14
t(9;16)	12	3	12	5	9	6	0	9	1	0	13
t(9;17)	31	8	33	4	36	7	2	19	3	7	34
t(9;18)	5	6	14	2	5	4	2	6	2	0	4
t(9;19)	12	1	12	4	12	6	0	11	5	2	2
t(9;20)	9	1	20	4	5	1	0	10	2	0	12
t(9;21)	13	6	10	5	6	4	1	6	0	0	4
t(9;22)	481	31	1784	10	29	4	1	9	2	3	55
t(10;11)	369	4	118	10	23	15	1	16	4	11	11
t(10;12)	33	10	18	3	9	4	1	12	3	34	18
t(10;13)	18	2	10	3	33	1	1	16	0	7	4
t(10;14)	11	2	101	1	31	10	0	4	0	3	7
t(10;15)	12	1	3	2	15	3	2	12	1	4	3
t(10;16)	19	3	3	2	4	1	2	9	1	4	9
t(10;17)	43	1	2	4	7	8	0	35	4	4	31
t(10;18)	9	0	0	1	8	0	0	5	0	5	3
t(10;19)	12	1	2	3	7	1	3	12	3	2	11
t(10;20)	5	4	2	3	5	3	1	9	0	0	4
t(10;21)	14	3	5	2	1	2	1	3	1	3	6
t(10;22)	10	1	0	0	7	5	0	8	0	3	9
t(11;12)	94	13	29	8	18	5	4	24	8	24	23
t(11;13)	43	6	3	7	37	7	0	18	4	2	8
t(11;14)	37	5	168	300	870	15	2	27	5	11	17
t(11;15)	63	8	13	4	11	7	2	15	1	5	7
t(11;16)	59	12	9	4	15	6	2	12	3	13	4
t(11;17)	235	20	22	13	31	5	3	16	16	12	23
t(11;18)	28	2	5	4	39	3	0	12	5	4	5
t(11;19)	358	23	202	12	14	10	7	47	1	6	11
t(11;20)	52	8	5	3	3	1	0	12	1	1	2
t(11;21)	35	17	6	1	11	0	0	6	1	2	2
t(11;22)	72	5	9	12	15	1	0	12	21	7	390
t(12;13)	62	31	39	3	38	5	3	16	3	26	16
t(12;14)	27	14	32	5	46	9	4	14	1	143	9
t(12;15)	41	7	23	4	16	0	3	16	2	19	12
t(12;16)	35	6	8	3	10	0	2	6	2	6	212
t(12;17)	105	18	59	2	38	6	5	12	2	28	22
t(12;18)	30	18	18	2	10	1	3	6	2	27	6
t(12;19)	18	6	23	4	12	4	2	8	6	7	12
t(12;20)	18	6	5	1	4	0	2	6	0	7	2
t(12;21)	50	5	681	1	6	0	1	3	3	10	6
t(12;22)	46	16	23	10	20	2	0	9	2	8	53
t(13;14)	15	6	13	7	34	8	1	24	3	4	7
t(13;15)	21	5	5	7	28	2	1	13	11	3	8
t(13;16)	22	3	2	5	10	2	2	7	1	6	6
t(13;17)	34	12	11	6	42	7	0	16	8	4	5
t(13;18)	15	6	4	0	13	0	0	5	1	1	0
t(13;19)	16	1	4	1	9	2	0	11	1	3	3
t(13;20)	16	4	3	4	10	2	1	9	3	3	5
t(13;21)	16	0	2	0	7	1	0	5	1	2	0
t(13;22)	3	5	2	2	14	3	3	7	1	3	8
t(14;15)	6	2	1	3	24	4	1	20	5	9	5
t(14;16)	13	4	5	38	5	2	0	10	1	1	6
t(14;17)	39	6	15	3	30	6	0	8	8	3	5
t(14;18)	11	2	107	8	2297	8	2	5	6	0	4
t(14;19)	9	2	59	3	213	10	1	5	2	3	1
t(14;20)	11	9	26	8	3	1	0	3	1	1	3
t(14;21)	20	3	7	0	9	1	0	8	4	1	3
t(14;22)	7	2	10	8	18	7	1	7	3	3	9
t(15;16)	18	4	2	9	8	1	1	17	1	1	4
t(15;17)	2230	12	3	6	18	4	0	17	6	7	7
t(15;18)	13	4	5	1	8	3	0	10	2	3	6
t(15;19)	13	4	2	0	6	7	2	22	1	3	1
t(15;20)	5	2	3	1	4	1	1	8	1	2	4
t(15;21)	21	9	8	5	12	3	2	5	2	2	2
t(15;22)	8	1	4	3	11	0	2	10	0	4	9
t(16;17)	57	10	6	8	17	3	0	22	4	19	7
t(16;18)	33	3	3	4	9	0	0	5	1	1	8
t(16;19)	9	2	2	3	1	1	1	9	0	1	1
t(16;20)	20	2	2	4	1	1	0	3	2	2	3
t(16;21)	152	8	7	3	3	2	0	5	0	0	5
t(16;22)	16	2	4	4	2	0	0	5	0	2	5
t(17;18)	40	7	11	2	31	2	1	13	4	2	7
t(17;19)	29	12	42	3	18	6	1	17	7	2	8
t(17;20)	78	17	2	3	1	2	0	7	1	3	1
t(17;21)	41	6	6	4	17	2	0	8	2	2	3
t(17;22)	28	9	3	2	16	1	1	9	4	3	38
t(18;19)	6	2	0	2	1	0	0	10	0	1	2
t(18;20)	13	5	7	0	7	0	0	1	0	0	5
t(18;21)	19	2	1	2	3	2	0	5	3	0	2
t(18;22)	10	4	4	0	59	2	2	3	7	3	5
t(19;20)	3	5	0	1	0	0	1	3	0	1	4
t(19;21)	18	6	3	1	1	0	0	9	1	1	1
t(19;22)	10	1	3	0	9	2	0	3	1	2	6
t(20;21)	30	17	9	0	1	1	0	5	0	0	5
t(20;22)	19	4	4	1	6	0	0	7	0	1	6
t(21;22)	18	5	8	3	4	3	1	8	1	2	9
t(X;1)	23	5	9	10	44	5	4	68	7	11	13
t(X;2)	11	2	5	0	10	2	2	12	1	2	7
t(X;3)	11	4	6	4	13	6	0	17	1	2	6
t(X;4)	11	1	3	0	5	2	2	8	2	1	5
t(X;5)	10	3	5	0	4	2	2	4	2	1	3
t(X;6)	14	2	11	3	9	16	1	7	1	10	7
t(X;7)	10	5	5	5	7	3	1	19	3	2	15
t(X;8)	8	0	6	3	11	4	2	24	1	2	5
t(X;9)	12	2	12	2	17	4	2	11	3	2	5
t(X;10)	18	3	4	1	6	1	2	10	1	2	6
t(X;11)	38	2	12	6	5	1	2	15	1	2	5
t(X;12)	12	2	4	5	16	0	1	6	0	9	6
t(X;13)	13	2	2	2	6	2	2	11	0	3	2
t(X;14)	2	2	49	4	19	29	0	4	1	3	2
t(X;15)	11	0	1	1	2	5	1	13	1	2	7
t(X;16)	9	1	1	2	4	4	0	1	4	0	3
t(X;17)	21	3	4	1	2	1	0	22	3	2	13
t(X;18)	4	0	1	3	4	1	2	2	1	1	303
t(X;19)	4	7	1	1	7	1	1	10	2	0	2
t(X;20)	13	29	0	2	0	0	0	6	0	0	5
t(X;21)	11	4	4	1	1	2	0	6	0	0	2
t(X;22)	4	0	4	0	1	0	0	8	1	2	5

## Sheet: S3B
Supplementary Table S3B. Percentage frequencies of all translocation types in 11 major tumor groups. For abbreviations, see Table S1.
Translocation	AML	MDPD	ALL	PCN	B-ML	T/NK-ML	BET	MET	MNET	BMT	MMT
t(1;2)	0.6	1	0.4	1.5	0.7	1.2	1	1.9	2.1	2.2	0.9
t(1;3)	0.9	3	0.4	1.6	1.1	1.7	1.2	2.2	1.7	1.2	1.8
t(1;4)	0.4	0.6	0.4	1.6	0.6	0.9	0.8	1.5	1.5	0.7	0.6
t(1;5)	0.5	1.2	0.5	1.7	0.5	0.8	0.8	1.3	0.9	0.6	0.6
t(1;6)	0.4	1.4	0.3	1.9	1.2	1.1	1.4	1.7	2.1	1.9	0.6
t(1;7)	0.8	4	0.6	1.4	0.6	0.9	0.4	1.5	1.7	1.4	0.8
t(1;8)	0.4	0.5	0.3	2.6	0.6	1	1.8	1.6	1.6	1.2	0.6
t(1;9)	0.3	1.5	0.8	1.8	0.6	0.9	0.8	1.3	1.5	0.7	0.7
t(1;10)	0.3	0.1	0.1	1	0.3	0.8	0.5	0.7	0.9	0.5	1.1
t(1;11)	1	1	0.8	1.4	0.8	1.3	0.9	1.8	1.9	1	1
t(1;12)	0.5	1.1	0.8	1.4	0.4	0.6	1.3	1.1	1.4	3.9	1
t(1;13)	0.3	0.7	0.3	0.6	0.8	1	0.8	0.5	1.1	1	0.9
t(1;14)	0.2	0.8	0.8	1.7	1.1	1.7	0.3	0.9	1.7	0.9	0.9
t(1;15)	0.2	0.6	0.4	1.2	0.5	0.4	0.4	1	0.9	0.6	0.7
t(1;16)	0.5	1	0.4	4.2	0.3	0.4	0.3	1.6	1.7	0.3	2.2
t(1;17)	0.4	0.7	0.3	1	0.6	0.8	0.1	0.6	2.4	0.6	0.8
t(1;18)	0.2	0.4	0.3	1.2	0.4	0.3	0.4	0.6	0.3	0.1	0.3
t(1;19)	0.3	1	7.6	3	0.6	1	0.4	0.9	1.5	0.5	0.9
t(1;20)	0.1	0.3	0.1	1.2	0.1	0.5	0.3	0.3	0.5	0.3	0.4
t(1;21)	0.3	1	0.3	1.1	0.2	0.2	0.3	0.3	0.4	0.2	0.3
t(1;22)	0.8	0.5	0.3	1	0.4	0.5	0	0.5	0.9	1.2	0.6
t(2;3)	0.9	1.3	0.2	0.6	0.9	1.4	2.2	1.4	0.7	0.5	0.7
t(2;4)	0.2	0.1	0.2	0.2	0.2	0.5	0.1	0.4	0.7	0.3	0.6
t(2;5)	0.3	0.6	0.2	0.1	0.4	7	0.4	0.7	0.4	0.3	0.6
t(2;6)	0.2	0.3	0.1	0.3	0.3	0.6	1.2	0.4	0.8	0.5	0.4
t(2;7)	0.3	0.6	0.3	0.3	0.5	0.7	0.8	0.7	0.9	0.6	0.4
t(2;8)	0.1	0.2	0.2	1.2	1.3	0.4	0.9	0.4	0.5	0.6	0.5
t(2;9)	0.1	0.2	0.5	0.3	0.2	0.5	0.6	0.3	0.2	0.1	0.4
t(2;10)	0.1	0	0.1	0	0.2	0.2	0	0.3	0.3	0.3	0.2
t(2;11)	0.6	1.9	0.3	0.1	0.4	0.5	0.4	0.6	0.6	0.9	0.4
t(2;12)	0.4	0.2	0.4	0.3	0.2	0.9	0.8	0.3	0.5	2.1	0.7
t(2;13)	0.1	0.1	0.1	0.4	0.4	0.9	0.3	0.2	0.6	0.4	2.6
t(2;14)	0.1	0	0.5	0.4	0.7	0.4	0.3	0.2	0.3	0.4	0.2
t(2;15)	0.1	0.1	0.1	0	0.1	0.3	0.3	0.6	0.5	0.4	0.3
t(2;16)	0.2	0.1	0.2	0	0.1	0.2	0.1	0.1	0.3	0.4	0.2
t(2;17)	0.2	0	0.1	0.1	0.2	0.5	0.3	0.1	0.1	0.2	0.4
t(2;18)	0.1	0.1	0.1	0	0.6	0.1	0.3	0.2	0.1	0.2	0.2
t(2;19)	0.1	0	0	0	0.2	0.2	0.4	0.2	0.1	0.2	0.3
t(2;20)	0	0.1	0	0.1	0.1	0	0	0.1	0.1	0	0.2
t(2;21)	0.1	0.2	0.1	0.1	0.1	0.2	0	0.1	0.1	0	0.1
t(2;22)	0.1	0	0.1	0	0.2	0.2	0	0.1	0.3	0.2	0.4
t(3;4)	0.2	0.6	0.1	0.2	0.5	0.2	0.5	0.9	0.2	0.2	0.4
t(3;5)	1	2.1	0.2	0.5	0.3	0.3	0.8	3.8	0.3	0.3	0.5
t(3;6)	0.4	0.7	0.1	0.3	0.4	0.9	0.8	1.4	0.8	0.6	0.4
t(3;7)	0.4	1	0.1	0.1	0.5	1.1	0.5	1.2	0.9	0.5	0.4
t(3;8)	0.5	0.9	0.1	0.7	0.6	1	14	1.4	0.9	0.6	0.6
t(3;9)	0.2	0.4	0.4	0	0.4	0.8	0.4	0.7	0.4	0.5	0.3
t(3;10)	0.2	0.3	0.1	0.1	0.3	0.2	0.3	0.5	0.3	0.4	0.2
t(3;11)	0.5	1.1	0.2	0.4	0.3	0.7	0.1	0.8	0.5	0.4	0.6
t(3;12)	1.1	1.8	0.5	0.2	0.3	0.5	0.4	0.8	0.5	5.4	0.5
t(3;13)	0.2	0.2	0	0.1	0.6	0.1	0.1	0.4	0.3	0.5	0.2
t(3;14)	0.2	0.3	0.1	0.7	2	0.8	0.3	0.8	0.5	0.5	0.5
t(3;15)	0.1	0.3	0.1	0.2	0.2	0.2	0	0.5	0.7	0.5	0.3
t(3;16)	0.2	0.2	0.1	0.1	0.2	0.4	0.1	0.3	0.3	0.2	0.2
t(3;17)	0.6	0.5	0	0.1	0.3	0.5	0.3	0.7	0.7	0.3	0.6
t(3;18)	0.2	0.5	0	0.1	0.3	0.2	0.3	0.3	0.2	0	0.2
t(3;19)	0.1	0	0.1	0.1	0.2	0.2	0.3	0.7	0.1	0.2	0.3
t(3;20)	0.1	0	0.1	0	0.1	0.3	0.3	0.3	0.2	0.1	0.2
t(3;21)	0.8	2.4	0.1	0.1	0.1	0.2	0.3	0.1	0.3	0.1	0
t(3;22)	0.1	0.2	0	0.2	0.7	0.5	0	0.3	0.3	0.1	0.2
t(4;5)	0.2	0.2	0.1	0.1	0.1	0.2	0.5	0.3	0.2	0.3	0.2
t(4;6)	0.2	0.2	0.1	0.3	0.1	0.2	0.1	0.5	0.5	0.9	0.2
t(4;7)	0.3	0.2	0.2	0.4	0.2	0.5	0.3	0.5	0.3	0.4	0.2
t(4;8)	0.1	0.1	0	0.1	0.2	0.2	0.9	0.5	0.1	0.1	0.2
t(4;9)	0.1	0.1	0.2	0.4	0.2	0.8	0.3	0.3	0.2	0.3	0.3
t(4;10)	0.1	0.2	0.1	0	0.1	0	0.1	0.3	0.5	0.3	0.2
t(4;11)	0.7	0.3	8.8	0.2	0.2	0.5	0.4	0.5	0.5	0.3	0.1
t(4;12)	0.4	0.7	0.2	0	0.2	1	1	0.3	0.1	1.5	0.5
t(4;13)	0.1	0.1	0.1	0	0.2	0.2	0.1	0.2	0.3	0.1	0.2
t(4;14)	0.1	0.1	0.1	1.9	0.2	0.5	0	0.3	0.2	0.5	0.2
t(4;15)	0.2	0.2	0.1	0.1	0.1	0.1	0.1	0.3	0.3	0.2	0.1
t(4;16)	0.1	0.1	0	0	0	0.3	0.3	0.2	0.3	0.1	0.1
t(4;17)	0.2	0.3	0	0.3	0.2	0.2	0.1	0.3	0.3	0.1	0.3
t(4;18)	0	0	0	0.1	0.1	0	0	0.1	0.1	0	0
t(4;19)	0	0	0	0.2	0.1	0.2	0.3	0.2	0.1	0.2	0.4
t(4;20)	0	0.1	0	0.1	0.1	0.1	0	0.1	0.1	0.1	0.1
t(4;21)	0.1	0.1	0	0	0	0	0	0	0	0	0.1
t(4;22)	0	0.3	0	0.1	0.1	0.2	0	0.1	0.1	0.1	0.3
t(5;6)	0.3	0.5	0.2	0.2	0.2	0.3	0.4	0.6	0.9	0.2	0.4
t(5;7)	0.6	0.7	0.2	0.1	0.2	0.5	0.3	0.4	0.3	0.1	0.6
t(5;8)	0.2	0.5	0.1	0.3	0.1	0.4	2.7	0.3	0.4	0.7	0.4
t(5;9)	0.2	0.4	0.3	0.2	0.1	0.3	0	0.3	0.3	0.4	0.3
t(5;10)	0.2	0.3	0.1	0.1	0.1	0.4	0.1	0.3	0.2	0.1	0.4
t(5;11)	1	0.5	0.2	0.3	0.1	0.2	1.2	0.6	0.9	0.5	0.2
t(5;12)	0.6	3.4	0.5	0.3	0.1	0.4	1.3	0.4	0.1	2.8	0.3
t(5;13)	0.2	0.5	0.1	0.1	0.2	0.1	0.4	0.3	0.4	0.3	0.3
t(5;14)	0.1	0.3	0.6	0.1	0.2	0.8	0.1	0.3	0.5	0.2	0.3
t(5;15)	0.1	0.2	0.3	0.1	0.1	0.2	0.3	0.4	0.4	0.2	0.4
t(5;16)	0.2	0.2	0.1	0.2	0.1	0.1	0	0.2	0.1	0.1	0.1
t(5;17)	0.9	1.5	0.1	0	0.1	0.1	0.4	0.3	0.2	0.3	0.2
t(5;18)	0.2	0.4	0.1	0	0	0.2	0.1	0.2	0.1	0	0.2
t(5;19)	0.1	0.1	0	0.2	0	0.3	0.5	0.2	0.1	0	0.1
t(5;20)	0.1	0.4	0	0.1	0	0.1	0.4	0.1	0.1	0	0.2
t(5;21)	0.2	0.3	0.1	0	0	0.1	0.1	0.1	0	0	0.1
t(5;22)	0.1	0.1	0	0.3	0	0.1	0	0.2	0.1	0	0.2
t(6;7)	0.3	0.2	0.4	0.3	0.2	0.7	0.4	0.6	0.5	0.4	0.5
t(6;8)	0.3	0.5	0.1	0.8	0.3	0.6	1.4	0.3	0.5	0.3	0.3
t(6;9)	1.4	0.9	0.2	0.2	0.2	0.2	0.8	0.4	0.9	0.3	0.2
t(6;10)	0.1	0.2	0.1	0.1	0.2	0.4	0.4	0.3	0.9	1.1	0.2
t(6;11)	1.5	0.4	0.4	0.5	0.2	0.5	1.4	0.8	0.7	0.6	0.5
t(6;12)	0.3	0.5	0.3	0.3	0.3	0.4	1.3	0.3	0.5	0.7	0.6
t(6;13)	0.1	0.3	0.1	0.2	0.4	0.2	0	0.2	0.5	0.6	0.2
t(6;14)	0.1	0.3	0.6	0.7	0.4	1.1	0.8	0.4	0.3	1.9	0.3
t(6;15)	0.1	0.2	0	0.1	0.1	0.2	1	0.5	0.9	0.2	0.3
t(6;16)	0.1	0.2	0	0.3	0.1	0.5	0.1	0.3	0.4	0.4	0.2
t(6;17)	0.2	0.2	0.1	0.2	0.2	0.1	0.4	0.3	0.5	0.5	0.3
t(6;18)	0.1	0	0	0	0.1	0.1	0	0.1	0.9	0	0.2
t(6;19)	0	0.1	0.2	0.1	0.2	0.3	0.1	0.4	0.1	0.1	0.2
t(6;20)	0.1	0	0	0.1	0.1	0.1	0.3	0.1	0.3	0.1	0.1
t(6;21)	0.1	0.4	0.1	0	0.1	0	0.3	0.1	0	0.1	0.1
t(6;22)	0.1	0.1	0	0.2	0.1	0.2	0.1	0.3	0.2	0.1	0.2
t(7;8)	0.3	0.4	0.2	0.3	0.2	0.1	0.8	0.5	0.1	0.8	0.4
t(7;9)	0.2	0.1	1.1	0.4	0.2	1	0.3	0.5	1.2	0.1	0.5
t(7;10)	0.2	0.2	0.5	0.1	0.2	0.2	0.5	0.5	0.6	0.3	0.1
t(7;11)	1.3	1.2	0.5	0.3	0.4	0.5	0.3	0.8	1.3	0.4	0.3
t(7;12)	0.8	1.1	0.5	0.2	0.2	1	0.6	0.7	0.3	0.9	0.7
t(7;13)	0.2	0.4	0.1	0.2	0.3	0.2	0.6	0.2	0.3	0.2	0.3
t(7;14)	0.2	0.5	0.4	0.7	0.2	1.7	0.1	0.3	0.5	0.4	0.2
t(7;15)	0.1	0.3	0.2	0.3	0.1	0.5	0.5	0.4	0.4	0.4	0.2
t(7;16)	0.1	0.1	0	0.2	0.1	0.2	0.1	0.3	0.5	0.3	0.6
t(7;17)	0.5	0.8	0.1	0.3	0.1	0.5	0.3	0.2	0.3	0.1	0.7
t(7;18)	0.1	0.1	0	0	0.1	0.1	0.3	0.2	0.2	0.1	0.2
t(7;19)	0.2	0.4	0.1	0.2	0.1	0.2	0.3	0.3	0.1	0	0.4
t(7;20)	0.1	0.2	0	0.2	0	0.1	0.1	0.4	0.1	0.1	0.1
t(7;21)	0.3	0.2	0	0.3	0	0.2	0.1	0.2	0.3	0.1	0.2
t(7;22)	0.1	0.1	0.1	0	0.1	0.1	0.1	0.2	0.3	0.3	0.5
t(8;9)	0.2	1.7	0.6	0.1	0.7	0.5	3.5	0.5	0.4	0.2	0.3
t(8;10)	0.2	0	0.1	0.1	0.1	0.5	1	0.3	0.3	0.2	0.2
t(8;11)	0.3	0.4	0.1	0.7	0.4	0.3	0.3	0.6	0.5	0.5	0.3
t(8;12)	0.6	0.7	0.3	0.3	0.2	0.6	1.4	0.3	0.5	1	0.5
t(8;13)	0.2	1.5	0.2	0.7	0.4	0.5	1.4	0.3	0.2	0.2	0.3
t(8;14)	0.1	0.1	3.2	2.8	11.1	0.5	0.5	0.4	0.4	0.3	0.3
t(8;15)	0.1	0.1	0.1	0.4	0.1	0.3	0.8	0.5	0.3	0.3	0.2
t(8;16)	1.3	0.1	0	0.2	0.1	0.1	0.3	0.5	0.2	0	0.2
t(8;17)	0.2	0.2	0	0.3	0.3	0.5	0.5	0.5	0.5	0.1	0.4
t(8;18)	0.1	0.1	0	0.1	0.2	0.2	0.4	0.1	0.1	0.1	0.1
t(8;19)	0.2	0	0	0.2	0.1	0	0.1	0.5	0	0.1	0.2
t(8;20)	0.1	0	0	0.1	0.1	0.2	0	0.2	0	0	0.2
t(8;21)	14	1.5	0.1	0.2	0.1	0.1	0.1	0.1	0.1	0.1	0.1
t(8;22)	0.2	0.4	1.2	2.4	2.2	0.2	0.3	0.2	0.2	0.3	0.2
t(9;10)	0.2	0	0.3	0.1	0.1	0.2	0.5	0.2	0.7	0	0.3
t(9;11)	4.4	0.7	1	0.3	0.2	0.5	1.3	0.6	0.5	0.4	0.2
t(9;12)	0.2	1.2	0.8	0.3	0.2	0.5	1.5	0.3	0.5	1.4	0.4
t(9;13)	0.1	0.2	0.4	0.3	0.4	0.5	0.4	0.4	0.2	0.1	0.2
t(9;14)	0	0.2	0.4	0.3	0.7	1	0	0.5	0.3	0.1	0.2
t(9;15)	0.1	0.2	0.3	0.1	0.1	0.8	0.6	0.5	0.3	0.3	0.4
t(9;16)	0.1	0.1	0.1	0.2	0.1	0.5	0	0.2	0.1	0	0.3
t(9;17)	0.2	0.3	0.4	0.2	0.3	0.5	0.3	0.4	0.3	0.3	0.9
t(9;18)	0	0.2	0.2	0.1	0	0.3	0.3	0.1	0.1	0	0.1
t(9;19)	0.1	0	0.1	0.2	0.1	0.5	0	0.2	0.4	0.1	0.1
t(9;20)	0.1	0	0.2	0.2	0	0.1	0	0.2	0.2	0	0.3
t(9;21)	0.1	0.2	0.1	0.2	0.1	0.3	0.1	0.1	0.1	0	0.1
t(9;22)	3	1.1	21	0.4	0.3	0.3	0.1	0.2	0.1	0.1	1.4
t(10;11)	2.3	0.1	1.4	0.4	0.2	1.1	0.1	0.3	0.4	0.5	0.3
t(10;12)	0.2	0.3	0.2	0.1	0.1	0.3	0.1	0.2	0.3	1.5	0.5
t(10;13)	0.1	0.1	0.1	0.1	0.3	0.1	0.1	0.3	0	0.3	0.1
t(10;14)	0.1	0.1	1.2	0	0.3	0.8	0	0.1	0	0.1	0.2
t(10;15)	0.1	0	0	0.1	0.1	0.2	0.3	0.2	0.1	0.2	0.1
t(10;16)	0.1	0.1	0	0.1	0	0.1	0.3	0.2	0.1	0.2	0.2
t(10;17)	0.3	0	0	0.2	0.1	0.6	0	0.7	0.4	0.2	0.8
t(10;18)	0.1	0	0	0	0.1	0	0	0.1	0	0.2	0.1
t(10;19)	0.1	0	0	0.1	0.1	0.1	0.4	0.2	0.3	0.1	0.3
t(10;20)	0	0.1	0	0.1	0	0.2	0.1	0.2	0	0	0.1
t(10;21)	0.1	0.1	0.1	0.1	0	0.2	0.1	0.1	0.1	0.1	0.2
t(10;22)	0.1	0	0	0	0.1	0.4	0	0.2	0	0.1	0.2
t(11;12)	0.6	0.5	0.3	0.3	0.2	0.4	0.5	0.5	0.6	1.1	0.6
t(11;13)	0.3	0.2	0	0.3	0.3	0.5	0	0.3	0.3	0.1	0.2
t(11;14)	0.2	0.2	2	13.1	8.1	1.1	0.3	0.5	0.5	0.5	0.4
t(11;15)	0.4	0.3	0.2	0.2	0.1	0.5	0.3	0.3	0.2	0.2	0.2
t(11;16)	0.4	0.4	0.1	0.2	0.1	0.5	0.3	0.2	0.2	0.6	0.1
t(11;17)	1.5	0.7	0.3	0.6	0.3	0.4	0.4	0.3	1.1	0.5	0.6
t(11;18)	0.2	0.1	0.1	0.2	0.4	0.2	0	0.2	0.5	0.2	0.1
t(11;19)	2.2	0.8	2.4	0.5	0.1	0.8	0.9	0.9	0.5	0.3	0.3
t(11;20)	0.3	0.3	0.1	0.1	0	0.1	0	0.2	0.1	0	0.1
t(11;21)	0.2	0.6	0.1	0	0.1	0	0	0.1	0.1	0.1	0.1
t(11;22)	0.4	0.2	0.1	0.5	0.1	0.1	0	0.2	1.5	0.3	9.8
t(12;13)	0.4	1.1	0.5	0.1	0.4	0.4	0.4	0.3	0.3	1.2	0.4
t(12;14)	0.2	0.5	0.4	0.2	0.4	0.7	0.5	0.3	0.1	6.5	0.2
t(12;15)	0.3	0.2	0.3	0.2	0.1	0	0.4	0.3	0.3	0.9	0.3
t(12;16)	0.2	0.2	0.1	0.1	0.1	0	0.3	0.1	0.2	0.3	5.3
t(12;17)	0.7	0.6	0.7	0.1	0.4	0.5	0.6	0.2	0.3	1.3	0.6
t(12;18)	0.2	0.6	0.2	0.1	0.1	0.1	0.4	0.1	0.1	1.2	0.2
t(12;19)	0.1	0.2	0.3	0.2	0.1	0.3	0.3	0.2	0.4	0.3	0.3
t(12;20)	0.1	0.2	0.1	0	0	0	0.3	0.1	0.1	0.3	0.1
t(12;21)	0.3	0.2	8	0	0.1	0	0.1	0.1	0.2	0.5	0.2
t(12;22)	0.3	0.6	0.3	0.4	0.2	0.2	0	0.2	0.2	0.4	1.3
t(13;14)	0.1	0.2	0.2	0.3	0.3	0.6	0.1	0.5	0.3	0.2	0.2
t(13;15)	0.1	0.2	0.1	0.3	0.3	0.2	0.1	0.3	0.8	0.1	0.2
t(13;16)	0.1	0.1	0	0.2	0.1	0.2	0.3	0.1	0.1	0.3	0.2
t(13;17)	0.2	0.4	0.1	0.3	0.4	0.5	0	0.3	0.7	0.2	0.1
t(13;18)	0.1	0.2	0	0	0.1	0	0	0.1	0.2	0	0
t(13;19)	0.1	0	0	0	0.1	0.2	0	0.2	0.1	0.1	0.1
t(13;20)	0.1	0.1	0	0.2	0.1	0.2	0.1	0.2	0.2	0.1	0.1
t(13;21)	0.1	0	0	0	0.1	0.1	0	0.1	0.3	0.1	0
t(13;22)	0	0.2	0	0.1	0.1	0.2	0.4	0.1	0.1	0.1	0.2
t(14;15)	0	0.1	0	0.1	0.2	0.3	0.1	0.4	0.5	0.4	0.1
t(14;16)	0.1	0.1	0.1	1.7	0	0.2	0	0.2	0.2	0	0.2
t(14;17)	0.2	0.2	0.2	0.1	0.3	0.5	0	0.2	0.5	0.1	0.1
t(14;18)	0.1	0.1	1.3	0.3	21.5	0.6	0.3	0.1	0.4	0	0.1
t(14;19)	0.1	0.1	0.7	0.1	2	0.8	0.1	0.1	0.3	0.1	0
t(14;20)	0.1	0.3	0.3	0.3	0	0.1	0	0.1	0.2	0	0.1
t(14;21)	0.1	0.1	0.1	0	0.1	0.1	0	0.2	0.3	0	0.1
t(14;22)	0	0.1	0.1	0.3	0.2	0.5	0.1	0.1	0.2	0.1	0.2
t(15;16)	0.1	0.1	0	0.4	0.1	0.1	0.1	0.3	0.2	0	0.1
t(15;17)	13.9	0.4	0	0.3	0.2	0.3	0	0.3	0.5	0.3	0.2
t(15;18)	0.1	0.1	0.1	0	0.1	0.2	0	0.2	0.1	0.1	0.2
t(15;19)	0.1	0.1	0	0	0.1	0.5	0.3	0.4	0.1	0.1	0
t(15;20)	0	0.1	0	0	0	0.1	0.1	0.2	0.2	0.1	0.1
t(15;21)	0.1	0.3	0.1	0.2	0.1	0.2	0.3	0.1	0.2	0.1	0.1
t(15;22)	0	0	0	0.1	0.1	0	0.3	0.2	0.1	0.2	0.2
t(16;17)	0.4	0.3	0.1	0.3	0.2	0.2	0	0.4	0.3	0.9	0.2
t(16;18)	0.2	0.1	0	0.2	0.1	0	0	0.1	0.1	0	0.2
t(16;19)	0.1	0.1	0	0.1	0	0.1	0.1	0.2	0.1	0	0
t(16;20)	0.1	0.1	0	0.2	0	0.1	0	0.1	0.2	0.1	0.1
t(16;21)	0.9	0.3	0.1	0.1	0	0.2	0	0.1	0.1	0	0.1
t(16;22)	0.1	0.1	0	0.2	0	0	0	0.1	0.1	0.1	0.1
t(17;18)	0.2	0.2	0.1	0.1	0.3	0.2	0.1	0.3	0.3	0.1	0.2
t(17;19)	0.2	0.4	0.5	0.1	0.2	0.5	0.1	0.3	0.6	0.1	0.2
t(17;20)	0.5	0.6	0	0.1	0	0.2	0	0.1	0.2	0.1	0
t(17;21)	0.3	0.2	0.1	0.2	0.2	0.2	0	0.2	0.1	0.1	0.1
t(17;22)	0.2	0.3	0	0.1	0.1	0.1	0.1	0.2	0.3	0.1	1
t(18;19)	0	0.1	0	0.1	0	0	0	0.2	0	0	0.1
t(18;20)	0.1	0.2	0.1	0	0.1	0	0	0	0.1	0	0.1
t(18;21)	0.1	0.1	0	0.1	0	0.2	0	0.1	0.2	0	0.1
t(18;22)	0.1	0.1	0	0	0.6	0.2	0.3	0.1	0.5	0.1	0.1
t(19;20)	0	0.2	0	0	0	0	0.1	0.1	0	0	0.1
t(19;21)	0.1	0.2	0	0	0	0	0	0.2	0.1	0	0
t(19;22)	0.1	0	0	0	0.1	0.2	0	0.1	0.1	0.1	0.2
t(20;21)	0.2	0.6	0.1	0	0	0.1	0	0.1	0.1	0	0.1
t(20;22)	0.1	0.1	0	0	0.1	0	0	0.1	0	0	0.2
t(21;22)	0.1	0.2	0.1	0.1	0	0.2	0.1	0.2	0.1	0.1	0.2
t(X;1)	0.1	0.2	0.1	0.4	0.4	0.4	0.5	1.3	0.5	0.5	0.3
t(X;2)	0.1	0.1	0.1	0	0.1	0.2	0.3	0.2	0.1	0.1	0.2
t(X;3)	0.1	0.1	0.1	0.2	0.1	0.5	0	0.3	0.1	0.1	0.2
t(X;4)	0.1	0	0	0	0	0.2	0.3	0.2	0.2	0	0.1
t(X;5)	0.1	0.1	0.1	0	0	0.2	0.3	0.1	0.1	0	0.1
t(X;6)	0.1	0.1	0.1	0.1	0.1	1.2	0.1	0.1	0.5	0.5	0.2
t(X;7)	0.1	0.2	0.1	0.2	0.1	0.2	0.1	0.4	0.3	0.1	0.4
t(X;8)	0	0	0.1	0.1	0.1	0.3	0.3	0.5	0.1	0.1	0.1
t(X;9)	0.1	0.1	0.1	0.1	0.2	0.3	0.3	0.2	0.2	0.1	0.1
t(X;10)	0.1	0.1	0	0	0.1	0.1	0.3	0.2	0.3	0.1	0.2
t(X;11)	0.2	0.1	0.1	0.3	0	0.1	0.3	0.3	0.1	0.1	0.1
t(X;12)	0.1	0.1	0	0.2	0.1	0	0.1	0.1	0	0.4	0.2
t(X;13)	0.1	0.1	0	0.1	0.1	0.2	0.3	0.2	0	0.1	0.1
t(X;14)	0	0.1	0.6	0.2	0.2	2.2	0	0.1	0.1	0.1	0.1
t(X;15)	0.1	0	0	0	0	0.4	0.1	0.3	0.1	0.1	0.2
t(X;16)	0.1	0	0	0.1	0	0.3	0	0	0.3	0	0.1
t(X;17)	0.1	0.1	0	0	0	0.1	0	0.4	0.2	0.1	0.3
t(X;18)	0	0	0	0.1	0	0.1	0.3	0	0.1	0	7.6
t(X;19)	0	0.2	0	0	0.1	0.1	0.1	0.2	0.2	0	0.1
t(X;20)	0.1	1	0	0.1	0	0	0	0.1	0	0	0.1
t(X;21)	0.1	0.1	0	0	0	0.2	0	0.1	0	0	0.1
t(X;22)	0	0	0	0	0	0	0	0.2	0.1	0.1	0.1
Total No. translocations	16068	2865	8487	2292	10693	1331	777	5183	993	2202	3994
Frequencies
0	21	32	76	49	40	24	63	4	17	44	9
<1%	238	224	240	227	243	231	231	235	235	230	241
1-<10%	13	29	12	25	8	22	21	18	18	23	12
>10%	2	0	1	1	2	0	1	0	0	0	0

## Sheet: S3C
Supplementary Table S3C. Percentage frequencies of translocations occurring in <10% in females and males with AML and ALL
Translocation	AML Females	AML Males	ALL Females	ALL Males
t(1;2)	0.5	0.6	0.3	0.5
t(1;3)	0.9	0.9	0.4	0.5
t(1;4)	0.4	0.4	0.4	0.4
t(1;5)	0.4	0.6	0.5	0.5
t(1;6)	0.4	0.4	0.3	0.4
t(1;7)	0.7	0.9	0.6	0.7
t(1;8)	0.4	0.4	0.1	0.4
t(1;9)	0.4	0.2	0.9	0.8
t(1;10)	0.4	0.3	0.1	0.1
t(1;11)	1	1	1	0.6
t(1;12)	0.5	0.5	0.6	0.9
t(1;13)	0.2	0.3	0.2	0.3
t(1;14)	0.2	0.2	0.5	1.1
t(1;15)	0.3	0.2	0.3	0.4
t(1;16)	0.6	0.4	0.4	0.5
t(1;17)	0.4	0.4	0.3	0.3
t(1;18)	0.2	0.2	0.3	0.2
t(1;19)	0.4	0.2	9	6.4
t(1;20)	0.1	0.2	0.1	0.2
t(1;21)	0.3	0.4	0.3	0.3
t(1;22)	1	0.6	0.3	0.2
t(2;3)	1.1	0.7	0.2	0.1
t(2;4)	0.2	0.2	0.2	0.2
t(2;5)	0.4	0.3	0.3	0.1
t(2;6)	0.1	0.2	0.1	0
t(2;7)	0.3	0.4	0.2	0.3
t(2;8)	0.2	0.2	0.1	0.2
t(2;9)	0.1	0.1	0.5	0.5
t(2;10)	0.1	0.1	0.1	0.1
t(2;11)	0.6	0.6	0.3	0.3
t(2;12)	0.3	0.4	0.2	0.5
t(2;13)	0.1	0.1	0	0.1
t(2;14)	0.1	0.1	0.5	0.5
t(2;15)	0.1	0.2	0.1	0.1
t(2;16)	0.2	0.1	0.2	0.1
t(2;17)	0.2	0.2	0.1	0.2
t(2;18)	0.1	0.1	0	0.1
t(2;19)	0	0.1	0	0
t(2;20)	0	0	0	0
t(2;21)	0.1	0.2	0.1	0.1
t(2;22)	0.1	0.1	0.1	0.1
t(3;4)	0.2	0.2	0.1	0.1
t(3;5)	1.1	0.9	0.2	0.1
t(3;6)	0.5	0.4	0.2	0.1
t(3;7)	0.5	0.5	0.1	0.2
t(3;8)	0.4	0.6	0.1	0.1
t(3;9)	0.2	0.2	0.3	0.5
t(3;10)	0.2	0.3	0.1	0.1
t(3;11)	0.4	0.5	0.3	0.2
t(3;12)	0.9	1.1	0.5	0.6
t(3;13)	0.2	0.2	0	0.1
t(3;14)	0.2	0.2	0.1	0.2
t(3;15)	0.1	0.2	0.1	0
t(3;16)	0.1	0.2	0.1	0.1
t(3;17)	0.7	0.6	0	0.1
t(3;18)	0.1	0.2	0	0.1
t(3;19)	0	0.1	0.1	0
t(3;20)	0.1	0.2	0	0.1
t(3;21)	0.8	0.8	0.1	0
t(3;22)	0.1	0.2	0	0.1
t(4;5)	0.2	0.1	0.1	0.1
t(4;6)	0.1	0.2	0.1	0.1
t(4;7)	0.4	0.2	0.2	0.2
t(4;8)	0.1	0.1	0	0
t(4;9)	0.1	0.1	0.2	0.2
t(4;10)	0.1	0.1	0.1	0.1
t(4;11)	0.8	0.6	11.5	6.6
t(4;12)	0.4	0.4	0.4	0.1
t(4;13)	0.1	0.1	0.1	0.1
t(4;14)	0.1	0.1	0.1	0.1
t(4;15)	0.2	0.2	0.1	0.1
t(4;16)	0.1	0.1	0	0
t(4;17)	0.2	0.3	0	0.1
t(4;18)	0	0	0	0
t(4;19)	0	0.1	0	0
t(4;20)	0.1	0	0	0.1
t(4;21)	0.1	0.1	0	0.1
t(4;22)	0	0	0	0
t(5;6)	0.4	0.3	0.1	0.2
t(5;7)	0.7	0.5	0.1	0.2
t(5;8)	0.1	0.2	0.1	0.2
t(5;9)	0.2	0.2	0.1	0.5
t(5;10)	0.3	0.2	0.2	0.1
t(5;11)	0.9	1.1	0.2	0.2
t(5;12)	0.5	0.7	0.4	0.6
t(5;13)	0.2	0.2	0.1	0
t(5;14)	0.2	0.1	0.3	0.9
t(5;15)	0.1	0.2	0.2	0.3
t(5;16)	0.2	0.1	0	0.1
t(5;17)	1	0.9	0.1	0.1
t(5;18)	0.1	0.2	0.1	0.1
t(5;19)	0.1	0.1	0	0
t(5;20)	0.1	0.1	0	0
t(5;21)	0.1	0.2	0.1	0
t(5;22)	0.1	0.1	0	0
t(6;7)	0.3	0.3	0.5	0.3
t(6;8)	0.2	0.3	0.1	0.1
t(6;9)	1.5	1.3	0.2	0.2
t(6;10)	0.1	0.1	0	0.1
t(6;11)	1.4	1.6	0.3	0.5
t(6;12)	0.4	0.3	0.2	0.5
t(6;13)	0.2	0.1	0.1	0.1
t(6;14)	0.1	0.2	0.6	0.7
t(6;15)	0.1	0.1	0.1	0
t(6;16)	0.1	0.1	0	0
t(6;17)	0.1	0.2	0.1	0.1
t(6;18)	0	0.1	0	0
t(6;19)	0.1	0	0.2	0.1
t(6;20)	0.1	0	0.1	0
t(6;21)	0.1	0.1	0.1	0.1
t(6;22)	0.1	0	0.1	0
t(7;8)	0.2	0.3	0.2	0.2
t(7;9)	0.2	0.2	0.6	1.4
t(7;10)	0.2	0.2	0.4	0.6
t(7;11)	1.6	1.3	0.4	0.5
t(7;12)	1	1	0.5	0.6
t(7;13)	0.2	0.2	0.1	0.1
t(7;14)	0.2	0.2	0.4	0.4
t(7;15)	0.2	0.1	0.1	0.2
t(7;16)	0.1	0.1	0	0
t(7;17)	0.5	0.6	0.1	0.2
t(7;18)	0.1	0.1	0	0
t(7;19)	0.1	0.2	0.1	0.1
t(7;20)	0.1	0.1	0.1	0
t(7;21)	0.4	0.3	0.1	0
t(7;22)	0.1	0.1	0.1	0.1
t(8;9)	0.2	0.2	0.5	0.7
t(8;10)	0.2	0.1	0.1	0.1
t(8;11)	0.2	0.4	0.1	0.1
t(8;12)	0.5	0.6	0.4	0.3
t(8;13)	0.2	0.2	0.2	0.3
t(8;14)	0.2	0.1	2.8	3.4
t(8;15)	0.1	0.1	0.1	0.1
t(8;16)	1.7	0.8	0.1	0
t(8;17)	0.2	0.2	0	0.1
t(8;18)	0.1	0.1	0	0
t(8;19)	0.1	0.2	0	0
t(8;20)	0.1	0.1	0	0
t(8;21)			0.1	0.1
t(8;22)	0.2	0.2	1	1.3
t(9;10)	0.2	0.1	0.2	0.3
t(9;11)	5.2	3.7	1.2	0.8
t(9;12)	0.2	0.1	0.7	1
t(9;13)	0.1	0.1	0.1	0.6
t(9;14)	0	0.1	0.4	0.4
t(9;15)	0.1	0.1	0.4	0.2
t(9;16)	0.1	0.1	0	0.2
t(9;17)	0.1	0.2	0.4	0.4
t(9;18)	0	0	0.1	0.2
t(9;19)	0.1	0.1	0.3	0
t(9;20)	0.1	0	0.2	0.2
t(9;21)	0.1	0.1	0.1	0.1
t(9;22)	2.4	3.3
t(10;11)	2.4	2.2	1.4	1.5
t(10;12)	0.2	0.2	0.3	0.1
t(10;13)	0.1	0.1	0.1	0.1
t(10;14)	0.1	0.1	0.6	1.6
t(10;15)	0.1	0.1	0	0
t(10;16)	0.2	0.1	0	0.1
t(10;17)	0.2	0.3	0	0
t(10;18)	0.1	0	0	0
t(10;19)	0.1	0.1	0	0
t(10;20)	0	0.1	0	0
t(10;21)	0.1	0.1	0.1	0.1
t(10;22)	0.1	0.1	0	0
t(11;12)	0.6	0.6	0.4	0.3
t(11;13)	0.3	0.3	0	0.1
t(11;14)	0.2	0.2	1.5	2.3
t(11;15)	0.4	0.4	0.1	0.2
t(11;16)	0.4	0.4	0.1	0.1
t(11;17)	1.3	1.6	0.2	0.3
t(11;18)	0.1	0.2	0.1	0.1
t(11;19)	2.8	1.7	3	1.8
t(11;20)	0.4	0.3	0.1	0.1
t(11;21)	0.1	0.3	0.1	0.1
t(11;22)	0.4	0.5	0.1	0.1
t(12;13)	0.4	0.4	0.4	0.5
t(12;14)	0.2	0.1	0.3	0.4
t(12;15)	0.3	0.3	0.2	0.3
t(12;16)	0.3	0.2	0.2	0
t(12;17)	0.7	0.6	0.8	0.7
t(12;18)	0.2	0.2	0.2	0.2
t(12;19)	0.1	0.1	0.3	0.3
t(12;20)	0	0.2	0	0.1
t(12;21)	0.2	0.4	8	7.9
t(12;22)	0.2	0.3	0.2	0.3
t(13;14)	0.1	0.1	0.2	0.1
t(13;15)	0.1	0.1	0.1	0
t(13;16)	0.2	0.1	0	0
t(13;17)	0.2	0.2	0.1	0.1
t(13;18)	0.1	0.1	0.1	0
t(13;19)	0.1	0.1	0.1	0
t(13;20)	0.1	0.1	0	0
t(13;21)	0.1	0.1	0	0
t(13;22)	0	0	0	0
t(14;15)	0	0.1	0	0
t(14;16)	0.1	0.1	0.1	0.1
t(14;17)	0.2	0.3	0.2	0.2
t(14;18)	0.1	0.1	1.2	1.3
t(14;19)	0.1	0	1.1	0.5
t(14;20)	0.1	0.1	0.4	0.3
t(14;21)	0.1	0.1	0	0.1
t(14;22)	0	0.1	0.1	0.1
t(15;16)	0.2	0.1	0	0
t(15;17)			0	0
t(15;18)	0	0.1	0	0.1
t(15;19)	0.1	0.1	0	0
t(15;20)	0	0	0.1	0
t(15;21)	0.1	0.1	0.1	0.1
t(15;22)	0.1	0.1	0	0.1
t(16;17)	0.4	0.4	0.1	0.1
t(16;18)	0.2	0.2	0.1	0
t(16;19)	0	0.1	0	0
t(16;20)	0.1	0.1	0	0
t(16;21)	1	0.9	0	0.1
t(16;22)	0.1	0.1	0	0.1
t(17;18)	0.3	0.2	0.2	0.1
t(17;19)	0.2	0.1	0.4	0.6
t(17;20)	0.5	0.5	0.1	0
t(17;21)	0.2	0.3	0	0.1
t(17;22)	0.2	0.2	0.1	0
t(18;19)	0.1	0	0	0
t(18;20)	0.1	0.1	0.1	0.1
t(18;21)	0.1	0.2	0	0
t(18;22)	0.1	0	0	0.1
t(19;20)	0	0	0	0
t(19;21)	0.1	0.2	0.1	0
t(19;22)	0.1	0.1	0.1	0
t(20;21)	0.1	0.3	0.1	0.1
t(20;22)	0.2	0.1	0.1	0
t(21;22)	0	0.2	0.2	0
t(X;1)	0.2	0.1	0.1	0.1
t(X;2)	0.1	0	0.1	0
t(X;3)	0.1	0.1	0.1	0
t(X;4)	0.1	0.1	0	0
t(X;5)	0.1	0	0.1	0
t(X;6)	0.1	0.1	0.1	0.1
t(X;7)	0.1	0	0	0.1
t(X;8)	0.1	0	0.1	0
t(X;9)	0.1	0.1	0.1	0.1
t(X;10)	0.2	0.1	0.1	0.1
t(X;11)	0.2	0.3	0.1	0.2
t(X;12)	0.1	0	0.1	0
t(X;13)	0.1	0.1	0	0
t(X;14)	0	0	0.6	0.6
t(X;15)	0.1	0	0	0
t(X;16)	0.1	0	0	0
t(X;17)	0.2	0	0.1	0
t(X;18)	0	0	0	0
t(X;19)	0	0	0	0
t(X;20)	0.2	0	0	0
t(X;21)	0.1	0.1	0.1	0
t(X;22)	0.1	0	0.1	0
